# Supplementary material for: Zero-shot reconstruction of mutant spatial transcriptomes
Source: Patterns (N Y). 2026 Mar 31;7(6):101521. doi: 10.1016/j.patter.2026.101521 (PMC13280724; doi:10.1016/j.patter.2026.101521)
Supplement: Data S1. Convergence of MMD (fraction of final value to initial value) across multiple datasets [file mmc2.xlsx]

## Sheet: Sheet1
Column1	Column2	Column3
	final MMD ratio
	lbfgs	adam
zebrafish_WT	0.000923	0.001665
zebrafish_MZoep	0.001638	0.001267
mouseOB_WT	0.017229	0.010041
mouseOB_AD	0.058232	0.013167
PFC_visium_ctrl	NA	0.000137
PFC_visium_AD	NA	0.00992
DM_WT	0.131434	0.003499
DM_bcd_KD	0.070348	0.004661
