# Supplementary material for: Zero-shot reconstruction of mutant spatial transcriptomes
Source: Patterns (N Y). 2026 Mar 31;7(6):101521. doi: 10.1016/j.patter.2026.101521 (PMC13280724; doi:10.1016/j.patter.2026.101521)
Supplement: Data S2. MZoep ISH data used in Figures 3 and S15 [file mmc3.zip › DataS2.txt]

	CHD	CHD_MZoep	GSC	GSC_MZoep	SOX3	SOX3_MZoep	TA	TA_MZoep	WNT11	WNT11_MZoep
1	0	0	0	0	1	1	0	0	0	0
2	0	0	0	0	1	1	0	0	0	0
3	0	0	0	0	1	1	0	0	0	0
4	0	0	0	0	1	1	0	0	0	0
5	0	0	0	0	0	1	1	1	0	0
6	0	0	0	0	0	1	1	1	1	1
7	0	0	0	0	0	1	1	1	1	1
8	0	0	0	0	0	0	1	1	1	1
9	0	0	0	0	1	1	0	0	0	0
10	0	0	0	0	1	1	0	0	0	0
11	0	0	0	0	1	1	0	0	0	0
12	0	0	0	0	1	1	0	0	0	0
13	0	0	0	0	0	1	1	1	0	0
14	0	0	0	0	0	1	1	1	1	1
15	0	0	0	0	0	1	1	1	1	1
16	0	0	0	0	0	0	1	1	1	1
17	0	0	0	0	1	1	0	0	0	0
18	0	0	0	0	1	1	0	0	0	0
19	0	0	0	0	1	1	0	0	0	0
20	0	0	0	0	1	1	0	0	0	0
21	0	0	0	0	0	1	1	1	0	0
22	0	0	0	0	0	1	1	1	1	1
23	0	0	0	0	0	1	1	1	1	1
24	0	0	0	0	0	0	1	1	1	1
25	0	0	0	0	1	1	0	0	0	0
26	0	0	0	0	1	1	0	0	0	0
27	0	0	0	0	1	1	0	0	0	0
28	0	0	0	0	1	1	0	0	0	0
29	0	0	0	0	0	1	1	1	0	0
30	0	0	0	0	0	1	1	1	1	1
31	0	0	0	0	0	1	1	1	1	1
32	0	0	0	0	0	0	1	1	1	1
33	0	0	0	0	1	1	0	0	0	0
34	1	0	0	0	1	1	0	0	0	0
35	1	0	0	0	1	1	0	0	0	0
36	1	0	0	0	1	1	0	0	0	0
37	1	0	0	0	0	1	1	1	0	0
38	1	0	0	0	0	1	1	1	1	1
39	0	0	0	0	0	1	1	1	1	1
40	0	0	0	0	0	0	1	1	1	1
41	0	0	0	0	1	1	0	0	0	0
42	1	0	0	0	1	1	0	0	0	0
43	1	0	0	0	1	1	0	0	0	0
44	1	0	0	0	1	1	0	0	0	0
45	1	0	0	0	0	1	1	1	0	0
46	1	0	0	0	0	1	1	1	1	1
47	0	0	0	0	0	1	1	1	1	1
48	0	0	0	0	0	0	1	1	1	1
49	0	0	0	0	1	1	0	0	0	0
50	1	0	0	0	1	1	0	0	0	0
51	1	0	0	0	1	1	0	0	0	0
52	1	0	0	0	1	1	0	0	0	0
53	1	0	0	0	0	1	1	0	0	0
54	1	0	0	0	0	1	1	0	1	0
55	1	1	1	0	0	1	1	0	1	0
56	1	1	1	0	0	0	1	0	1	0
57	0	0	0	0	1	1	0	0	0	0
58	1	0	0	0	1	1	0	0	0	0
59	1	0	0	0	1	1	0	0	0	0
60	1	0	0	0	1	1	0	0	0	0
61	1	0	0	0	0	1	1	0	0	0
62	1	0	1	0	0	1	1	0	1	0
63	1	1	1	0	0	1	1	0	1	0
64	1	1	1	1	0	0	1	0	1	0
