# Supplementary material for: Zero-shot reconstruction of mutant spatial transcriptomes
Source: Patterns (N Y). 2026 Mar 31;7(6):101521. doi: 10.1016/j.patter.2026.101521 (PMC13280724; doi:10.1016/j.patter.2026.101521)
Supplement: Data S3. Pathway enrichment and GO analysis by Enrichr used in Figure S20 [file mmc4.xlsx]

## Sheet: GOBP_significantly_higher
Term	Overlap	P-value	Adjusted P-value	Old P-value	Old Adjusted P-value	Z-score	Combined Score	Genes
positive regulation of microtubule polymerization or depolymerization (GO:0031112)	2/6	0.00477162	0.298043	0.00877401	0.485929	-5.63864	30.1389	cdkn1bb;cyp11a1
negative regulation of nuclear division (GO:0051784)	2/6	0.00477162	0.298043	0.00877401	0.485929	-5.41908	28.9654	mcl1b;fbxo5
regulation of myotube differentiation (GO:0010830)	2/7	0.0065997	0.327182	0.0111451	0.485929	-5.33216	26.7714	prmt5;mapk14a
regulation of intrinsic apoptotic signaling pathway (GO:2001242)	3/13	0.00151678	0.196312	0.00288044	0.292364	-3.32707	21.5966	pin1;mcl1b;p4hb
regulation of microtubule polymerization (GO:0031113)	2/8	0.00869362	0.327182	0.013764	0.485929	-4.06031	19.2668	cdkn1bb;cyp11a1
SRP-dependent cotranslational protein targeting to membrane, translocation (GO:0006616)	2/7	0.0065997	0.327182	0.0111451	0.485929	-3.83236	19.2412	srp72;srp9
mitotic cell cycle arrest (GO:0071850)	2/6	0.00477162	0.298043	0.00877401	0.485929	-3.56891	19.0761	cdc14b;cdkn1bb
modification-dependent macromolecule catabolic process (GO:0043632)	2/9	0.0110431	0.370128	0.0166209	0.527043	-3.76299	16.9558	nedd8l;uba52
ribosomal large subunit biogenesis (GO:0042273)	7/55	6.18708e-05	0.0502391	0.000133653	0.108527	-1.62743	15.7706	rpl5a;nip7;snu13a;rpl23a;rpl10;rsl1d1;rpl6
intracellular protein transmembrane transport (GO:0065002)	2/8	0.00869362	0.327182	0.013764	0.485929	-3.28918	15.6077	srp72;srp9
ribosomal large subunit assembly (GO:0000027)	4/22	0.000621627	0.168254	0.00121006	0.292364	-2.09119	15.4396	rpl5a;rpl23a;rpl10;rpl6
retinoic acid metabolic process (GO:0042573)	1/6	0.10491	0.493508	0.122001	0.527043	-6.55522	14.7797	cyp26a1
regulation of exit from mitosis (GO:0007096)	2/10	0.0136382	0.410155	0.0197061	0.527043	-3.43533	14.7543	cdc14b;cdkn1bb
rhombomere 4 morphogenesis (GO:0021661)	1/6	0.10491	0.493508	0.122001	0.527043	-6.43327	14.5048	cyp26a1
negative regulation of mitotic cell cycle (GO:0045930)	4/27	0.00138768	0.196312	0.0023708	0.292364	-2.14409	14.1083	cdc14b;mcl1b;cdkn1bb;fbxo5
SRP-dependent cotranslational protein targeting to membrane (GO:0006614)	2/8	0.00869362	0.327182	0.013764	0.485929	-2.84285	13.4898	srp72;srp9
cytoplasmic translation (GO:0002181)	4/33	0.00296836	0.264911	0.00456783	0.38261	-2.30539	13.4168	mrpl2;rpl15;rpl6;rpl17
sodium ion export (GO:0071436)	2/12	0.0195263	0.428523	0.0265249	0.527043	-3.24198	12.7604	atp1b3a;atp1b1a
cellular potassium ion homeostasis (GO:0030007)	2/12	0.0195263	0.428523	0.0265249	0.527043	-3.23667	12.7395	atp1b3a;atp1b1a
myoblast fusion (GO:0007520)	2/12	0.0195263	0.428523	0.0265249	0.527043	-3.06098	12.048	rac1a;crkl
response to peptide hormone (GO:0043434)	2/12	0.0195263	0.428523	0.0265249	0.527043	-2.90681	11.4412	cdkn1bb;cyp11a1
negative regulation of hemopoiesis (GO:1903707)	1/6	0.10491	0.493508	0.122001	0.527043	-5.02875	11.3381	cish
regulation of mitotic nuclear division (GO:0007088)	5/42	0.000973939	0.196312	0.00164127	0.292364	-1.59084	11.0311	cdc14b;mcl1b;cdkn1bb;fbxo5;ccna1
negative regulation of cell-cell adhesion (GO:0022408)	1/6	0.10491	0.493508	0.122001	0.527043	-4.87884	11.0001	znf703
sodium ion export from cell (GO:0036376)	2/12	0.0195263	0.428523	0.0265249	0.527043	-2.78481	10.961	atp1b3a;atp1b1a
negative regulation of cyclin-dependent protein serine/threonine kinase activity (GO:0045736)	1/6	0.10491	0.493508	0.122001	0.527043	-4.82022	10.8679	cdkn1bb
negative regulation of cell cycle process (GO:0010948)	2/14	0.0262835	0.454089	0.0341493	0.527043	-2.96308	10.7821	mcl1b;fbxo5
regulation of neuron death (GO:1901214)	2/15	0.0299658	0.467927	0.0382425	0.527043	-3.04782	10.6908	birc5b;msx1b
mitochondrial calcium ion homeostasis (GO:0051560)	1/6	0.10491	0.493508	0.122001	0.527043	-4.71389	10.6282	mcu
otic placode formation (GO:0043049)	3/24	0.00925066	0.327182	0.0129742	0.485929	-2.23397	10.4618	sox3;msx3;msx1b
myotube differentiation (GO:0014902)	2/14	0.0262835	0.454089	0.0341493	0.527043	-2.8481	10.3637	rac1a;crkl
regulation of epithelial cell differentiation (GO:0030856)	1/6	0.10491	0.493508	0.122001	0.527043	-4.59556	10.3614	cdkn1bb
regulation of retinal ganglion cell axon guidance (GO:0090259)	1/6	0.10491	0.493508	0.122001	0.527043	-4.57842	10.3227	rbpms2b
histone lysine methylation (GO:0034968)	2/15	0.0299658	0.467927	0.0382425	0.527043	-2.93467	10.2939	ezh2;ash2l
cellular sodium ion homeostasis (GO:0006883)	2/14	0.0262835	0.454089	0.0341493	0.527043	-2.81396	10.2395	atp1b3a;atp1b1a
endochondral ossification (GO:0001958)	1/6	0.10491	0.493508	0.122001	0.527043	-4.51911	10.189	gpc4
negative regulation of organelle assembly (GO:1902116)	1/6	0.10491	0.493508	0.122001	0.527043	-4.50755	10.163	phf23a
retinoic acid receptor signaling pathway (GO:0048384)	2/14	0.0262835	0.454089	0.0341493	0.527043	-2.74072	9.97299	cdx4;cyp26a1
thrombocyte differentiation (GO:0002574)	2/15	0.0299658	0.467927	0.0382425	0.527043	-2.82371	9.90471	mpl;brd2a
negative regulation of cyclin-dependent protein kinase activity (GO:1904030)	1/6	0.10491	0.493508	0.122001	0.527043	-4.38092	9.87744	cdkn1bb
regulation of epiboly involved in gastrulation with mouth forming second (GO:1904086)	1/6	0.10491	0.493508	0.122001	0.527043	-4.34739	9.80184	gdf3
fatty acid elongation, monounsaturated fatty acid (GO:0034625)	2/13	0.0228007	0.430563	0.0302407	0.527043	-2.54045	9.60536	elovl1b;elovl7b
cellular monovalent inorganic cation homeostasis (GO:0030004)	2/15	0.0299658	0.467927	0.0382425	0.527043	-2.73831	9.60518	atp1b3a;atp1b1a
cortisol metabolic process (GO:0034650)	1/6	0.10491	0.493508	0.122001	0.527043	-4.19493	9.4581	cyp11a1
translation (GO:0006412)	8/102	0.000572998	0.168254	0.000937253	0.292364	-1.26008	9.40603	eef1g;snu13a;mrpl2;rpl15;rps23;rsl1d1;rpl6;rpl17
forebrain regionalization (GO:0021871)	1/6	0.10491	0.493508	0.122001	0.527043	-4.13209	9.31643	cyp26a1
gene expression (GO:0010467)	6/98	0.00926748	0.327182	0.0122945	0.485929	-1.95644	9.15856	snu13a;alkbh5;ash2l;asrgl1;rps23;rsl1d1
fatty acid elongation, saturated fatty acid (GO:0019367)	2/13	0.0228007	0.430563	0.0302407	0.527043	-2.41342	9.12505	elovl1b;elovl7b
ribosome assembly (GO:0042255)	4/40	0.00599778	0.327182	0.00849941	0.485929	-1.7797	9.10562	rpl5a;rpl23a;rpl10;rpl6
fatty acid elongation, unsaturated fatty acid (GO:0019368)	2/13	0.0228007	0.430563	0.0302407	0.527043	-2.39814	9.06729	elovl1b;elovl7b
negative regulation of cysteine-type endopeptidase activity (GO:2000117)	1/8	0.137381	0.493508	0.154055	0.527043	-4.5065	8.94539	mcl1b
regulation of skeletal muscle fiber development (GO:0048742)	1/7	0.121295	0.493508	0.138176	0.527043	-4.22876	8.92069	prmt5
negative regulation of myeloid cell differentiation (GO:0045638)	1/6	0.10491	0.493508	0.122001	0.527043	-3.94861	8.90273	cish
regulation of transforming growth factor beta receptor signaling pathway (GO:0017015)	2/18	0.0421272	0.493508	0.0515499	0.527043	-2.80435	8.88154	tdp2b;znf703
otic vesicle formation (GO:0030916)	3/28	0.0141901	0.411513	0.0189	0.527043	-2.05149	8.72952	sox3;msx3;msx1b
positive regulation of cyclin-dependent protein kinase activity (GO:1904031)	2/16	0.0338393	0.487037	0.0425121	0.527043	-2.57739	8.7274	ccnyl1;cdkn1bb
fatty acid elongation, polyunsaturated fatty acid (GO:0034626)	2/13	0.0228007	0.430563	0.0302407	0.527043	-2.28908	8.65494	elovl1b;elovl7b
establishment of cell polarity involved in ameboidal cell migration (GO:0003365)	1/6	0.10491	0.493508	0.122001	0.527043	-3.72469	8.39789	gpc4
cellular macromolecule biosynthetic process (GO:0034645)	6/98	0.00926748	0.327182	0.0122945	0.485929	-1.76876	8.28002	eef1g;snu13a;ash2l;rps23;rsl1d1;zgc:173742
regulation of granulocyte chemotaxis (GO:0071622)	1/7	0.121295	0.493508	0.138176	0.527043	-3.88997	8.206	cxcr4b
anterior/posterior axis specification (GO:0009948)	3/30	0.0171215	0.428523	0.0223371	0.527043	-2.01652	8.20205	foxd5;cdx4;ccm2
positive regulation of insulin secretion (GO:0032024)	1/7	0.121295	0.493508	0.138176	0.527043	-3.88675	8.19921	mcu
protein prenylation (GO:0018342)	1/7	0.121295	0.493508	0.138176	0.527043	-3.88359	8.19255	pggt1b
mRNA metabolic process (GO:0016071)	3/31	0.0187042	0.428523	0.0241748	0.527043	-2.04796	8.14886	supt4h1;alkbh5;ythdf2
protein localization to Golgi apparatus (GO:0034067)	1/8	0.137381	0.493508	0.154055	0.527043	-4.03584	8.01113	arl5c
regulation of neutrophil migration (GO:1902622)	1/9	0.153173	0.493508	0.169643	0.527043	-4.23972	7.95451	cxcr4b
positive regulation of cyclin-dependent protein serine/threonine kinase activity (GO:0045737)	2/16	0.0338393	0.487037	0.0425121	0.527043	-2.3449	7.94014	ccnyl1;cdkn1bb
cell migration involved in sprouting angiogenesis (GO:0002042)	1/7	0.121295	0.493508	0.138176	0.527043	-3.74614	7.90259	cxcr4a
regulation of mitotic cell cycle phase transition (GO:1901990)	2/19	0.046526	0.493508	0.0563031	0.527043	-2.57423	7.89708	cdc14b;cdkn1bb
regulation of multicellular organism growth (GO:0040014)	1/7	0.121295	0.493508	0.138176	0.527043	-3.71553	7.83803	ppib
negative regulation of epidermal growth factor-activated receptor activity (GO:0007175)	1/6	0.10491	0.493508	0.122001	0.527043	-3.47577	7.83665	zgpat
positive regulation of peptide hormone secretion (GO:0090277)	1/6	0.10491	0.493508	0.122001	0.527043	-3.46679	7.8164	mcu
regulation of autophagosome maturation (GO:1901096)	1/6	0.10491	0.493508	0.122001	0.527043	-3.45015	7.77889	phf23a
protein hydroxylation (GO:0018126)	1/6	0.10491	0.493508	0.122001	0.527043	-3.44095	7.75815	hif1an
regulation of meiotic cell cycle (GO:0051445)	1/6	0.10491	0.493508	0.122001	0.527043	-3.43905	7.75386	ythdf2
regulation of nuclear division (GO:0051783)	3/32	0.0203654	0.430563	0.0260918	0.527043	-1.9585	7.62625	mcl1b;fbxo5;ccna1
histone mRNA metabolic process (GO:0008334)	1/6	0.10491	0.493508	0.122001	0.527043	-3.361	7.57788	slbp2
purine nucleotide metabolic process (GO:0006163)	1/6	0.10491	0.493508	0.122001	0.527043	-3.33576	7.52098	prpsap1
regulation of oxidative stress-induced intrinsic apoptotic signaling pathway (GO:1902175)	1/7	0.121295	0.493508	0.138176	0.527043	-3.54916	7.48705	p4hb
regulation of lymphocyte differentiation (GO:0045619)	1/7	0.121295	0.493508	0.138176	0.527043	-3.54721	7.48294	cish
gastrulation (GO:0007369)	9/149	0.0017233	0.196312	0.00254799	0.292364	-1.15608	7.3567	ofd1;rac1a;tdp2b;cxcr4a;gdf3;gpc4;mcc;cyt1;mcu
RNA destabilization (GO:0050779)	1/6	0.10491	0.493508	0.122001	0.527043	-3.26283	7.35655	ythdf2
convergent extension (GO:0060026)	8/123	0.00193411	0.196312	0.00285631	0.292364	-1.17148	7.31954	ofd1;tdp2b;pak1;ppp1cbl;gdf3;gpc4;mcc;mcu
metaphase plate congression (GO:0051310)	1/8	0.137381	0.493508	0.154055	0.527043	-3.67469	7.29425	birc5b
Wnt signaling pathway involved in dorsal/ventral axis specification (GO:0044332)	1/7	0.121295	0.493508	0.138176	0.527043	-3.45717	7.293	pak1
mitochondrial calcium ion transmembrane transport (GO:0006851)	1/8	0.137381	0.493508	0.154055	0.527043	-3.67103	7.28698	mcu
nucleotide metabolic process (GO:0009117)	1/6	0.10491	0.493508	0.122001	0.527043	-3.21515	7.24904	prpsap1
Rac protein signal transduction (GO:0016601)	1/6	0.10491	0.493508	0.122001	0.527043	-3.20344	7.22263	rac1a
DNA topological change (GO:0006265)	1/10	0.168677	0.493508	0.184945	0.527043	-4.05331	7.21395	zgc:173742
convergent extension involved in gastrulation (GO:0060027)	6/79	0.00326245	0.264911	0.00471194	0.38261	-1.23667	7.08027	ofd1;tdp2b;gdf3;gpc4;mcc;mcu
regulation of neutrophil chemotaxis (GO:0090022)	1/9	0.153173	0.493508	0.169643	0.527043	-3.76642	7.06651	cxcr4b
anterior/posterior pattern specification involved in pronephros development (GO:0034672)	1/7	0.121295	0.493508	0.138176	0.527043	-3.33401	7.03318	cyp26a1
histone H3-K4 methylation (GO:0051568)	1/9	0.153173	0.493508	0.169643	0.527043	-3.74608	7.02833	ash2l
positive regulation of release of sequestered calcium ion into cytosol (GO:0051281)	1/6	0.10491	0.493508	0.122001	0.527043	-3.06913	6.91981	thy1
embryo development ending in birth or egg hatching (GO:0009792)	7/125	0.00820676	0.327182	0.0109448	0.485929	-1.43593	6.89647	rpl5a;pitpnaa;mcl1b;rpl6;rpl28;mcu;pxna
maturation of SSU-rRNA (GO:0030490)	3/37	0.0298487	0.467927	0.0368601	0.527043	-1.95587	6.86828	snu13a;riok3;tsr2
positive regulation of myoblast fusion (GO:1901741)	1/8	0.137381	0.493508	0.154055	0.527043	-3.43037	6.80928	mapk14a
muscle cell migration (GO:0014812)	1/7	0.121295	0.493508	0.138176	0.527043	-3.197	6.74416	gpc4
regulation of protein metabolic process (GO:0051246)	1/7	0.121295	0.493508	0.138176	0.527043	-3.1924	6.73447	nedd8l
camera-type eye morphogenesis (GO:0048593)	2/20	0.0510845	0.493508	0.0612029	0.527043	-2.25669	6.71202	znf703;pim1
vasculogenesis (GO:0001570)	4/50	0.0131102	0.409443	0.0171894	0.527043	-1.54662	6.7036	birc5b;cxcr4a;ccm2;aggf1
regulation of vacuole organization (GO:0044088)	1/7	0.121295	0.493508	0.138176	0.527043	-3.16305	6.67254	rraga
regulation of epidermal growth factor-activated receptor activity (GO:0007176)	1/6	0.10491	0.493508	0.122001	0.527043	-2.95617	6.66512	zgpat
notochord cell vacuolation (GO:0060036)	1/8	0.137381	0.493508	0.154055	0.527043	-3.35318	6.65604	atp6v0ca
stress-activated MAPK cascade (GO:0051403)	1/7	0.121295	0.493508	0.138176	0.527043	-3.14918	6.64329	mapk14a
regulation of DNA methylation (GO:0044030)	1/7	0.121295	0.493508	0.138176	0.527043	-3.14571	6.63597	cebpb
rostrocaudal neural tube patterning (GO:0021903)	1/7	0.121295	0.493508	0.138176	0.527043	-3.1286	6.59988	cdx4
response to endoplasmic reticulum stress (GO:0034976)	2/21	0.0557956	0.493508	0.0662424	0.527043	-2.28603	6.59761	p4hb;pdia3
response to yeast (GO:0001878)	2/25	0.0760265	0.493508	0.0876649	0.527043	-2.55131	6.57389	cebpb;atp6v0ca
activation of MAPKK activity (GO:0000186)	1/11	0.183898	0.493508	0.199967	0.527043	-3.84521	6.51137	map3k7
nuclear pore organization (GO:0006999)	1/8	0.137381	0.493508	0.154055	0.527043	-3.24559	6.44249	nup35
positive regulation of protein polymerization (GO:0032273)	2/28	0.0924743	0.493508	0.104887	0.527043	-2.70583	6.44211	cdkn1bb;cyp11a1
establishment or maintenance of apical/basal cell polarity (GO:0035088)	2/22	0.0606521	0.493508	0.0714147	0.527043	-2.29012	6.41829	dlg3;atp1b1a
fatty acid elongation (GO:0030497)	2/17	0.0378957	0.493102	0.0469505	0.527043	-1.95144	6.38692	elovl1b;elovl7b
regulation of myoblast fusion (GO:1901739)	1/9	0.153173	0.493508	0.169643	0.527043	-3.40397	6.38648	mapk14a
regulation of canonical Wnt signaling pathway involved in neural plate anterior/posterior pattern formation (GO:0060827)	1/6	0.10491	0.493508	0.122001	0.527043	-2.83202	6.38522	gbx1
positive regulation of calcium ion transmembrane transport (GO:1904427)	1/6	0.10491	0.493508	0.122001	0.527043	-2.82235	6.36341	thy1
positive regulation of vasculature development (GO:1904018)	2/24	0.0707741	0.493508	0.0821322	0.527043	-2.39739	6.34893	birc5b;aggf1
peptide biosynthetic process (GO:0043043)	3/39	0.0341886	0.487037	0.0417122	0.527043	-1.87701	6.33654	snu13a;rps23;rsl1d1
negative regulation of growth (GO:0045926)	1/11	0.183898	0.493508	0.199967	0.527043	-3.72518	6.30813	cdkn1bb
regulation of cellular component movement (GO:0051270)	1/7	0.121295	0.493508	0.138176	0.527043	-2.98416	6.29517	anxa5b
regulation of erythrocyte differentiation (GO:0045646)	1/8	0.137381	0.493508	0.154055	0.527043	-3.16597	6.28443	cish
positive regulation of angiogenesis (GO:0045766)	2/24	0.0707741	0.493508	0.0821322	0.527043	-2.37187	6.28134	birc5b;aggf1
positive regulation of protein secretion (GO:0050714)	1/6	0.10491	0.493508	0.122001	0.527043	-2.78547	6.28026	mcu
modification-dependent protein catabolic process (GO:0019941)	4/53	0.0159762	0.428523	0.0205821	0.527043	-1.51491	6.26667	cdc34b;ube2d3;nedd8l;uba52
retinal rod cell development (GO:0046548)	1/8	0.137381	0.493508	0.154055	0.527043	-3.15308	6.25886	nek2
small nucleolar ribonucleoprotein complex assembly (GO:0000491)	1/7	0.121295	0.493508	0.138176	0.527043	-2.95555	6.23482	nufip1
positive regulation of calcium ion transport into cytosol (GO:0010524)	1/6	0.10491	0.493508	0.122001	0.527043	-2.75842	6.21927	thy1
L-serine metabolic process (GO:0006563)	1/7	0.121295	0.493508	0.138176	0.527043	-2.92058	6.16106	cbsb
mitotic spindle midzone assembly (GO:0051256)	1/8	0.137381	0.493508	0.154055	0.527043	-3.09363	6.14084	cdc14b
anterior/posterior pattern specification involved in kidney development (GO:0072098)	1/7	0.121295	0.493508	0.138176	0.527043	-2.90406	6.1262	cyp26a1
nucleoside phosphate biosynthetic process (GO:1901293)	1/8	0.137381	0.493508	0.154055	0.527043	-3.0613	6.07668	prpsap1
regulation of cellular macromolecule biosynthetic process (GO:2000112)	8/207	0.0372002	0.493102	0.0451611	0.527043	-1.84418	6.07001	sp5l;mtdhb;sox3;prmt5;rpl10;mlf2;sox19a;nup35
translesion synthesis (GO:0019985)	1/10	0.168677	0.493508	0.184945	0.527043	-3.39924	6.04987	pole2
canonical Wnt signaling pathway (GO:0060070)	4/55	0.0180889	0.428523	0.023057	0.527043	-1.50401	6.03479	tob1a;pak1;szl;fzd9b
regulation of cell cycle process (GO:0010564)	4/48	0.0113956	0.370128	0.0151359	0.512099	-1.34766	6.03013	mcl1b;fbxo5;ythdf2;ccna1
positive regulation of myotube differentiation (GO:0010831)	1/9	0.153173	0.493508	0.169643	0.527043	-3.2097	6.02199	mapk14a
negative regulation of multicellular organismal process (GO:0051241)	2/24	0.0707741	0.493508	0.0821322	0.527043	-2.27142	6.01531	cish;hif1an
positive regulation of myoblast differentiation (GO:0045663)	1/9	0.153173	0.493508	0.169643	0.527043	-3.19155	5.98794	mapk14a
positive regulation of histone modification (GO:0031058)	1/10	0.168677	0.493508	0.184945	0.527043	-3.35148	5.96486	znf703
negative regulation of developmental process (GO:0051093)	2/26	0.081398	0.493508	0.0933054	0.527043	-2.36601	5.93492	cish;hif1an
negative regulation of receptor activity (GO:2000272)	1/7	0.121295	0.493508	0.138176	0.527043	-2.81244	5.93292	zgpat
negative regulation of meiotic nuclear division (GO:0045835)	1/6	0.10491	0.493508	0.122001	0.527043	-2.58857	5.83633	fbxo5
respiratory system development (GO:0060541)	1/10	0.168677	0.493508	0.184945	0.527043	-3.27188	5.82318	marcksa
maturation of LSU-rRNA (GO:0000470)	2/25	0.0760265	0.493508	0.0876649	0.527043	-2.25206	5.80282	snu13a;rsl1d1
negative regulation of cysteine-type endopeptidase activity involved in apoptotic process (GO:0043154)	1/11	0.183898	0.493508	0.199967	0.527043	-3.41792	5.78781	mcl1b
purine-containing compound biosynthetic process (GO:0072522)	1/8	0.137381	0.493508	0.154055	0.527043	-2.9152	5.78667	prpsap1
negative regulation of apoptotic signaling pathway (GO:2001234)	1/9	0.153173	0.493508	0.169643	0.527043	-3.06863	5.75731	mcl1b
very long-chain fatty acid metabolic process (GO:0000038)	2/24	0.0707741	0.493508	0.0821322	0.527043	-2.15494	5.70685	elovl1b;elovl7b
positive regulation of syncytium formation by plasma membrane fusion (GO:0060143)	1/8	0.137381	0.493508	0.154055	0.527043	-2.86238	5.68181	mapk14a
midbrain-hindbrain boundary morphogenesis (GO:0021555)	1/10	0.168677	0.493508	0.184945	0.527043	-3.1636	5.63047	gbx1
establishment of protein localization to vacuole (GO:0072666)	2/26	0.081398	0.493508	0.0933054	0.527043	-2.24228	5.62454	gosr2;vps28
chromosome organization (GO:0051276)	1/12	0.198841	0.493508	0.214714	0.527043	-3.47223	5.60853	fbxo5
box C/D snoRNP assembly (GO:0000492)	1/6	0.10491	0.493508	0.122001	0.527043	-2.48313	5.5986	nufip1
poly(A)+ mRNA export from nucleus (GO:0016973)	1/9	0.153173	0.493508	0.169643	0.527043	-2.97099	5.57413	zc3h11a
RNA processing (GO:0006396)	3/40	0.0364743	0.493102	0.0442529	0.527043	-1.66958	5.52821	magoh;supt4h1;alkbh5
pattern specification involved in pronephros development (GO:0039017)	1/8	0.137381	0.493508	0.154055	0.527043	-2.78266	5.52358	cyp26a1
apoptotic nuclear changes (GO:0030262)	1/9	0.153173	0.493508	0.169643	0.527043	-2.93663	5.50966	endog
protein stabilization (GO:0050821)	1/10	0.168677	0.493508	0.184945	0.527043	-3.09192	5.50291	szl
piRNA metabolic process (GO:0034587)	1/9	0.153173	0.493508	0.169643	0.527043	-2.92717	5.49192	exd1
histone acetylation (GO:0016573)	2/26	0.081398	0.493508	0.0933054	0.527043	-2.17842	5.46435	hat1;tada1
purine nucleotide biosynthetic process (GO:0006164)	1/6	0.10491	0.493508	0.122001	0.527043	-2.4118	5.43777	prpsap1
vacuole organization (GO:0007033)	1/10	0.168677	0.493508	0.184945	0.527043	-3.04909	5.42668	atp6v0ca
mitotic spindle assembly (GO:0090307)	2/25	0.0760265	0.493508	0.0876649	0.527043	-2.10199	5.41615	birc5b;cdc14b
regulation of skeletal muscle tissue development (GO:0048641)	1/11	0.183898	0.493508	0.199967	0.527043	-3.19245	5.40601	prmt5
regulation of axonogenesis (GO:0050770)	3/40	0.0364743	0.493102	0.0442529	0.527043	-1.63002	5.39723	pak1;thy1;cxcr4b
sodium ion homeostasis (GO:0055078)	2/23	0.0656471	0.493508	0.0767135	0.527043	-1.97378	5.3755	atp1b3a;atp1b1a
sterol metabolic process (GO:0016125)	2/27	0.0868826	0.493508	0.0990481	0.527043	-2.19055	5.35195	cyp26a1;cyp11a1
mitotic spindle elongation (GO:0000022)	1/8	0.137381	0.493508	0.154055	0.527043	-2.6922	5.34402	cdc14b
regulation of nodal signaling pathway (GO:1900107)	1/9	0.153173	0.493508	0.169643	0.527043	-2.84181	5.33176	gdf3
positive regulation of protein serine/threonine kinase activity (GO:0071902)	2/26	0.081398	0.493508	0.0933054	0.527043	-2.12432	5.32864	ccnyl1;cdkn1bb
regulation of collateral sprouting in absence of injury (GO:0048696)	1/10	0.168677	0.493508	0.184945	0.527043	-2.98588	5.31418	mapk14a
DNA conformation change (GO:0071103)	1/10	0.168677	0.493508	0.184945	0.527043	-2.98574	5.31393	zgc:173742
fructose 2,6-bisphosphate metabolic process (GO:0006003)	1/10	0.168677	0.493508	0.184945	0.527043	-2.97026	5.28637	pfkfb4b
Golgi to vacuole transport (GO:0006896)	1/7	0.121295	0.493508	0.138176	0.527043	-2.49644	5.26632	gosr2
ER-associated misfolded protein catabolic process (GO:0071712)	1/11	0.183898	0.493508	0.199967	0.527043	-3.0963	5.2432	sdf2
DNA catabolic process (GO:0006308)	1/9	0.153173	0.493508	0.169643	0.527043	-2.7929	5.24001	endog
DNA replication (GO:0006260)	2/26	0.081398	0.493508	0.0933054	0.527043	-2.06354	5.1762	pole2;zgc:173742
negative regulation of neuron projection development (GO:0010977)	1/8	0.137381	0.493508	0.154055	0.527043	-2.6069	5.17469	thy1
negative regulation of phosphate metabolic process (GO:0045936)	1/8	0.137381	0.493508	0.154055	0.527043	-2.60552	5.17194	cdkn1bb
regulation of nucleic acid-templated transcription (GO:1903506)	7/194	0.0664732	0.493508	0.0778796	0.527043	-1.90389	5.16137	sp5l;mtdhb;sox3;prmt5;mlf2;sox19a;nup35
double-strand break repair via break-induced replication (GO:0000727)	1/6	0.10491	0.493508	0.122001	0.527043	-2.2626	5.10139	mus81
negative regulation of lymphocyte activation (GO:0051250)	1/9	0.153173	0.493508	0.169643	0.527043	-2.7139	5.09178	cish
very long-chain fatty acid biosynthetic process (GO:0042761)	2/21	0.0557956	0.493508	0.0662424	0.527043	-1.75969	5.07857	elovl1b;elovl7b
sympathetic nervous system development (GO:0048485)	1/10	0.168677	0.493508	0.184945	0.527043	-2.84177	5.0577	cxcr4a
negative regulation of cell cycle (GO:0045786)	2/28	0.0924743	0.493508	0.104887	0.527043	-2.09097	4.97824	cdkn1bb;rnf167
negative regulation of transforming growth factor beta receptor signaling pathway (GO:0030512)	1/13	0.213511	0.493508	0.22919	0.527043	-3.20175	4.94372	tdp2b
regulation of proteolysis (GO:0030162)	1/8	0.137381	0.493508	0.154055	0.527043	-2.48772	4.93812	nedd8l
NLS-bearing protein import into nucleus (GO:0006607)	1/12	0.198841	0.493508	0.214714	0.527043	-3.05577	4.93583	nup35
somite rostral/caudal axis specification (GO:0032525)	1/11	0.183898	0.493508	0.199967	0.527043	-2.89431	4.90116	foxd5
mRNA processing (GO:0006397)	5/86	0.0208202	0.430563	0.0261086	0.527043	-1.24196	4.80866	sf3b5;snu13a;supt4h1;alkbh5;rbpms2b
potassium ion homeostasis (GO:0055075)	2/26	0.081398	0.493508	0.0933054	0.527043	-1.91151	4.79484	atp1b3a;atp1b1a
regulation of myeloid cell differentiation (GO:0045637)	1/12	0.198841	0.493508	0.214714	0.527043	-2.96638	4.79145	cish
eye photoreceptor cell development (GO:0042462)	3/43	0.0437885	0.493508	0.0523246	0.527043	-1.53146	4.791	thy1;ninl;nek2
membrane lipid biosynthetic process (GO:0046467)	2/26	0.081398	0.493508	0.0933054	0.527043	-1.90915	4.78891	elovl1b;elovl7b
C21-steroid hormone metabolic process (GO:0008207)	1/8	0.137381	0.493508	0.154055	0.527043	-2.40674	4.77736	cyp11a1
negative regulation of epidermal growth factor receptor signaling pathway (GO:0042059)	1/7	0.121295	0.493508	0.138176	0.527043	-2.26339	4.77468	zgpat
cellular response to UV (GO:0034644)	1/11	0.183898	0.493508	0.199967	0.527043	-2.81013	4.7586	mapk14a
response to amino acid (GO:0043200)	2/27	0.0868826	0.493508	0.0990481	0.527043	-1.93676	4.73188	rraga;cdkn1bb
G1/S transition of mitotic cell cycle (GO:0000082)	1/11	0.183898	0.493508	0.199967	0.527043	-2.77505	4.6992	cdkn1bb
peptidyl-arginine methylation (GO:0018216)	1/12	0.198841	0.493508	0.214714	0.527043	-2.90514	4.69252	prmt5
mitotic cell cycle phase transition (GO:0044772)	2/30	0.103956	0.493508	0.116833	0.527043	-2.04789	4.63599	cdkn1bb;skp2
regulation of cellular amide metabolic process (GO:0034248)	1/10	0.168677	0.493508	0.184945	0.527043	-2.59233	4.61374	rpl10
regulation of cellular protein metabolic process (GO:0032268)	1/10	0.168677	0.493508	0.184945	0.527043	-2.58596	4.6024	rpl10
neural tube patterning (GO:0021532)	1/10	0.168677	0.493508	0.184945	0.527043	-2.55526	4.54778	cdx4
negative regulation of protein tyrosine kinase activity (GO:0061099)	1/11	0.183898	0.493508	0.199967	0.527043	-2.68151	4.54079	zgpat
induction of positive chemotaxis (GO:0050930)	1/12	0.198841	0.493508	0.214714	0.527043	-2.79669	4.51735	cxcr4b
phospholipase C-activating dopamine receptor signaling pathway (GO:0060158)	1/10	0.168677	0.493508	0.184945	0.527043	-2.5233	4.49089	gna11a
regulation of insulin secretion (GO:0050796)	1/11	0.183898	0.493508	0.199967	0.527043	-2.65034	4.48802	mcu
late endosome to vacuole transport via multivesicular body sorting pathway (GO:0032511)	1/8	0.137381	0.493508	0.154055	0.527043	-2.21272	4.39225	vps28
muscle cell development (GO:0055001)	2/30	0.103956	0.493508	0.116833	0.527043	-1.93422	4.37865	cxcr4a;gpc4
establishment or maintenance of epithelial cell apical/basal polarity (GO:0045197)	2/30	0.103956	0.493508	0.116833	0.527043	-1.91648	4.33848	dlg3;atp1b1a
cellular response to misfolded protein (GO:0071218)	1/14	0.227913	0.493508	0.2434	0.527043	-2.90504	4.29595	sdf2
second-messenger-mediated signaling (GO:0019932)	3/48	0.057461	0.493508	0.0672264	0.527043	-1.49321	4.26558	cxcr4a;cxcr4b;mcu
regulation of collateral sprouting (GO:0048670)	1/13	0.213511	0.493508	0.22919	0.527043	-2.73473	4.2226	mapk14a
protein sumoylation (GO:0016925)	1/12	0.198841	0.493508	0.214714	0.527043	-2.60906	4.21428	ube2ia
hemangioblast cell differentiation (GO:0060217)	1/10	0.168677	0.493508	0.184945	0.527043	-2.36467	4.20856	aggf1
ribosomal small subunit biogenesis (GO:0042274)	2/32	0.115801	0.493508	0.129102	0.527043	-1.94822	4.20013	snu13a;riok3
G2/M transition of mitotic cell cycle (GO:0000086)	1/11	0.183898	0.493508	0.199967	0.527043	-2.45584	4.15865	skp2
vesicle fusion with Golgi apparatus (GO:0048280)	1/6	0.10491	0.493508	0.122001	0.527043	-1.84368	4.15685	gosr2
mRNA transport (GO:0051028)	2/27	0.0868826	0.493508	0.0990481	0.527043	-1.69595	4.14353	alkbh5;slbp2
chordate embryonic development (GO:0043009)	7/165	0.032475	0.487037	0.0396273	0.527043	-1.19786	4.10542	rpl5a;pitpnaa;mcl1b;rpl6;rpl28;mcu;pxna
retinal metabolic process (GO:0042574)	1/12	0.198841	0.493508	0.214714	0.527043	-2.54026	4.10315	cyp26a1
endochondral bone morphogenesis (GO:0060350)	1/12	0.198841	0.493508	0.214714	0.527043	-2.53947	4.10187	gpc4
potassium ion transport (GO:0006813)	1/6	0.10491	0.493508	0.122001	0.527043	-1.81837	4.09979	cdkn1bb
carboxylic acid biosynthetic process (GO:0046394)	1/11	0.183898	0.493508	0.199967	0.527043	-2.4096	4.08036	uros
positive regulation of protein modification by small protein conjugation or removal (GO:1903322)	1/14	0.227913	0.493508	0.2434	0.527043	-2.75201	4.06965	phf23a
mitotic sister chromatid segregation (GO:0000070)	2/31	0.109836	0.493508	0.12293	0.527043	-1.84104	4.06642	birc5b;phf23a
cellular response to xenobiotic stimulus (GO:0071466)	2/32	0.115801	0.493508	0.129102	0.527043	-1.88434	4.06242	sult6b1;gstp1
non-canonical Wnt signaling pathway (GO:0035567)	2/29	0.0981675	0.493508	0.110817	0.527043	-1.74382	4.04754	szl;fzd9b
positive regulation of positive chemotaxis (GO:0050927)	1/12	0.198841	0.493508	0.214714	0.527043	-2.49437	4.02903	cxcr4b
regulation of neuron apoptotic process (GO:0043523)	2/32	0.115801	0.493508	0.129102	0.527043	-1.86793	4.02704	birc5b;msx1b
actin filament capping (GO:0051693)	1/11	0.183898	0.493508	0.199967	0.527043	-2.37716	4.02542	add3b
cell cycle G1/S phase transition (GO:0044843)	1/11	0.183898	0.493508	0.199967	0.527043	-2.37025	4.01372	cdkn1bb
regulation of autophagosome assembly (GO:2000785)	1/9	0.153173	0.493508	0.169643	0.527043	-2.12161	3.98053	phf23a
positive regulation of developmental growth (GO:0048639)	1/13	0.213511	0.493508	0.22919	0.527043	-2.56571	3.96163	ppib
notochord cell development (GO:0060035)	1/12	0.198841	0.493508	0.214714	0.527043	-2.45095	3.9589	atp6v0ca
positive regulation of cell cycle (GO:0045787)	3/46	0.0517743	0.493508	0.0610539	0.527043	-1.32566	3.92511	ccnyl1;cdkn1bb;ccna1
apoptotic DNA fragmentation (GO:0006309)	1/9	0.153173	0.493508	0.169643	0.527043	-2.09085	3.92283	endog
proteasome assembly (GO:0043248)	1/12	0.198841	0.493508	0.214714	0.527043	-2.42688	3.92002	psmd4b
regulation of response to DNA damage stimulus (GO:2001020)	1/13	0.213511	0.493508	0.22919	0.527043	-2.52319	3.89597	pin1
regulation of cyclin-dependent protein serine/threonine kinase activity (GO:0000079)	3/44	0.0463767	0.493508	0.0551624	0.527043	-1.26356	3.88035	ccnyl1;cdkn1bb;ccna1
negative regulation of cellular response to transforming growth factor beta stimulus (GO:1903845)	1/13	0.213511	0.493508	0.22919	0.527043	-2.51232	3.8792	tdp2b
convergent extension involved in axis elongation (GO:0060028)	2/32	0.115801	0.493508	0.129102	0.527043	-1.77503	3.82677	ppp1cbl;gpc4
organophosphate ester transport (GO:0015748)	1/11	0.183898	0.493508	0.199967	0.527043	-2.25936	3.82595	stard14
intra-S DNA damage checkpoint (GO:0031573)	1/11	0.183898	0.493508	0.199967	0.527043	-2.2536	3.81619	mus81
striated muscle cell differentiation (GO:0051146)	2/32	0.115801	0.493508	0.129102	0.527043	-1.76542	3.80605	cxcr4a;gpc4
negative regulation of phosphorylation (GO:0042326)	1/10	0.168677	0.493508	0.184945	0.527043	-2.13244	3.79525	cdkn1bb
chromosome condensation (GO:0030261)	1/14	0.227913	0.493508	0.2434	0.527043	-2.54809	3.7681	phf23a
regulation of gastrulation (GO:0010470)	1/14	0.227913	0.493508	0.2434	0.527043	-2.54793	3.76785	gdf3
protein modification by small protein conjugation (GO:0032446)	4/96	0.0995959	0.493508	0.112607	0.527043	-1.62916	3.75787	nedd8l;ube2ia;fbxl14a;uba52
rRNA processing (GO:0006364)	3/57	0.0864248	0.493508	0.0982531	0.527043	-1.53085	3.74825	snu13a;riok3;rsl1d1
asparagine catabolic process (GO:0006530)	1/7	0.121295	0.493508	0.138176	0.527043	-1.76975	3.73333	asrgl1
spermidine metabolic process (GO:0008216)	1/9	0.153173	0.493508	0.169643	0.527043	-1.97425	3.70406	srm
embryonic camera-type eye morphogenesis (GO:0048596)	1/14	0.227913	0.493508	0.2434	0.527043	-2.49886	3.69529	znf703
cellular protein metabolic process (GO:0044267)	3/61	0.100928	0.493508	0.113597	0.527043	-1.60945	3.69102	snu13a;rps23;rsl1d1
circulatory system development (GO:0072359)	7/212	0.0954811	0.493508	0.109715	0.527043	-1.56168	3.66813	ezh2;birc5b;pak1;ccm2;cyp26a1;kras;mat2aa
cardiac cell development (GO:0055006)	1/13	0.213511	0.493508	0.22919	0.527043	-2.34528	3.62128	mat2aa
Wnt signaling pathway (GO:0016055)	5/100	0.0367169	0.493102	0.0442821	0.527043	-1.08553	3.58716	tob1a;sp5l;pak1;szl;fzd9b
negative regulation of immune system process (GO:0002683)	1/6	0.10491	0.493508	0.122001	0.527043	-1.5891	3.58288	cish
regulation of vascular endothelial growth factor receptor signaling pathway (GO:0030947)	1/13	0.213511	0.493508	0.22919	0.527043	-2.31304	3.5715	hif1an
response to glucose (GO:0009749)	1/14	0.227913	0.493508	0.2434	0.527043	-2.4086	3.56181	cdkn1bb
embryonic axis specification (GO:0000578)	1/15	0.242052	0.498664	0.25735	0.531068	-2.51013	3.56087	foxd5
mitotic chromosome condensation (GO:0007076)	1/12	0.198841	0.493508	0.214714	0.527043	-2.19698	3.54868	phf23a
negative regulation of cell growth (GO:0030308)	1/15	0.242052	0.498664	0.25735	0.531068	-2.49546	3.54006	cdkn1bb
gastrulation with mouth forming second (GO:0001702)	3/56	0.0829481	0.493508	0.0945584	0.527043	-1.39713	3.47821	sdc3;cldne;gpc4
peptidyl-proline modification (GO:0018208)	1/12	0.198841	0.493508	0.214714	0.527043	-2.14578	3.46597	ppil1
histone methylation (GO:0016571)	1/13	0.213511	0.493508	0.22919	0.527043	-2.2381	3.45577	prmt5
positive regulation of TOR signaling (GO:0032008)	1/14	0.227913	0.493508	0.2434	0.527043	-2.33245	3.44921	rraga
spinal cord development (GO:0021510)	1/14	0.227913	0.493508	0.2434	0.527043	-2.29625	3.39568	brd2a
skeletal muscle cell differentiation (GO:0035914)	1/14	0.227913	0.493508	0.2434	0.527043	-2.29387	3.39215	marcksa
protein neddylation (GO:0045116)	1/14	0.227913	0.493508	0.2434	0.527043	-2.29304	3.39093	nedd8l
calcium-mediated signaling (GO:0019722)	3/52	0.0696729	0.493508	0.0803821	0.527043	-1.27184	3.38812	cxcr4a;cxcr4b;mcu
ameboidal-type cell migration (GO:0001667)	7/171	0.0382579	0.493102	0.0462376	0.527043	-1.0288	3.3574	rac1a;pak1;cxcr4a;gpc4;sema6dl;cxcr4b;cyt1
poly-N-acetyllactosamine biosynthetic process (GO:0030311)	1/12	0.198841	0.493508	0.214714	0.527043	-2.07764	3.3559	b3gnt2b
mRNA export from nucleus (GO:0006406)	2/30	0.103956	0.493508	0.116833	0.527043	-1.47385	3.33648	alkbh5;zc3h11a
response to hexose (GO:0009746)	1/14	0.227913	0.493508	0.2434	0.527043	-2.25348	3.33243	cdkn1bb
proteolysis involved in cellular protein catabolic process (GO:0051603)	4/80	0.0591139	0.493508	0.069009	0.527043	-1.16787	3.30308	ctsa;nedd8l;psma1;uba52
gamma-aminobutyric acid signaling pathway (GO:0007214)	1/15	0.242052	0.498664	0.25735	0.531068	-2.31225	3.28016	gnai2a
heart looping (GO:0001947)	5/115	0.0602859	0.493508	0.0704857	0.527043	-1.16622	3.27552	pak1;apex1;ube2ia;vdrb;gdf3
mitotic metaphase plate congression (GO:0007080)	1/12	0.198841	0.493508	0.214714	0.527043	-2.02776	3.27534	birc5b
regulation of hemopoiesis (GO:1903706)	1/16	0.255933	0.508111	0.271045	0.538113	-2.39678	3.26642	cish
glycolytic process (GO:0006096)	1/14	0.227913	0.493508	0.2434	0.527043	-2.20775	3.26481	tpi1b
fatty acid biosynthetic process (GO:0006633)	2/31	0.109836	0.493508	0.12293	0.527043	-1.47734	3.26309	elovl1b;elovl7b
aerobic respiration (GO:0009060)	1/15	0.242052	0.498664	0.25735	0.531068	-2.29811	3.26011	mtfr2
cell migration involved in gastrulation (GO:0042074)	4/79	0.0569427	0.493508	0.0666366	0.527043	-1.13628	3.25625	rac1a;cxcr4a;gpc4;cyt1
mRNA destabilization (GO:0061157)	1/14	0.227913	0.493508	0.2434	0.527043	-2.19998	3.25332	ythdf2
ribonucleoprotein complex assembly (GO:0022618)	5/103	0.0408786	0.493508	0.0489599	0.527043	-1.01378	3.24122	rpl5a;ddx6;rpl23a;rpl10;rpl6
regulation of gene expression (GO:0010468)	11/315	0.0311386	0.477067	0.038466	0.527043	-0.931714	3.2324	tob1a;sp5l;mtdhb;sox3;prmt5;cdx4;apex1;mapk14a;mlf2;sox19a;nup35
complement activation, classical pathway (GO:0006958)	1/16	0.255933	0.508111	0.271045	0.538113	-2.36534	3.22358	c1qb
nucleus organization (GO:0006997)	1/13	0.213511	0.493508	0.22919	0.527043	-2.08057	3.21254	nup35
cell cycle G2/M phase transition (GO:0044839)	1/11	0.183898	0.493508	0.199967	0.527043	-1.89108	3.2023	skp2
negative regulation of protein serine/threonine kinase activity (GO:0071901)	1/13	0.213511	0.493508	0.22919	0.527043	-2.03828	3.14725	cdkn1bb
protein targeting to vacuole (GO:0006623)	1/11	0.183898	0.493508	0.199967	0.527043	-1.85305	3.1379	gosr2
epiboly (GO:0090504)	3/59	0.0935595	0.493508	0.105815	0.527043	-1.31121	3.10646	sdc3;cldne;cyp11a1
determination of dorsal identity (GO:0048263)	1/13	0.213511	0.493508	0.22919	0.527043	-2.00661	3.09833	szl
glycolipid metabolic process (GO:0006664)	1/12	0.198841	0.493508	0.214714	0.527043	-1.91474	3.09278	pgap3
SCF-dependent proteasomal ubiquitin-dependent protein catabolic process (GO:0031146)	2/31	0.109836	0.493508	0.12293	0.527043	-1.39447	3.08006	fbxl14a;skp2
regulation of myoblast differentiation (GO:0045661)	1/11	0.183898	0.493508	0.199967	0.527043	-1.81807	3.07867	mapk14a
cell chemotaxis (GO:0060326)	2/31	0.109836	0.493508	0.12293	0.527043	-1.3882	3.06621	cxcr4a;cxcr4b
protein peptidyl-prolyl isomerization (GO:0000413)	1/11	0.183898	0.493508	0.199967	0.527043	-1.80324	3.05355	ppil1
posttranscriptional regulation of gene expression (GO:0010608)	1/15	0.242052	0.498664	0.25735	0.531068	-2.1367	3.03113	rpl10
endothelial to hematopoietic transition (GO:0098508)	1/15	0.242052	0.498664	0.25735	0.531068	-2.1303	3.02205	ythdf2
regulation of axon guidance (GO:1902667)	1/15	0.242052	0.498664	0.25735	0.531068	-2.12723	3.0177	rbpms2b
cellular response to nitrogen levels (GO:0043562)	1/13	0.213511	0.493508	0.22919	0.527043	-1.95319	3.01585	map1lc3c
negative regulation of phosphatase activity (GO:0010923)	1/17	0.26956	0.511409	0.284488	0.539729	-2.29549	3.0093	ppp1r37
histone H3 acetylation (GO:0043966)	1/17	0.26956	0.511409	0.284488	0.539729	-2.29255	3.00545	tada1
positive regulation of supramolecular fiber organization (GO:1902905)	2/36	0.140413	0.493508	0.154453	0.527043	-1.52206	2.98806	cdkn1bb;cyp11a1
positive regulation of sequence-specific DNA binding transcription factor activity (GO:0051091)	2/37	0.146731	0.493508	0.160935	0.527043	-1.55625	2.98669	sox3;sox19a
histone H4 acetylation (GO:0043967)	1/17	0.26956	0.511409	0.284488	0.539729	-2.26621	2.97092	hat1
sphingolipid metabolic process (GO:0006665)	2/35	0.134156	0.493508	0.148025	0.527043	-1.46111	2.93501	elovl1b;elovl7b
retinal cone cell development (GO:0046549)	1/13	0.213511	0.493508	0.22919	0.527043	-1.89881	2.93189	thy1
retinal ganglion cell axon guidance (GO:0031290)	2/39	0.159534	0.493508	0.17404	0.527043	-1.59712	2.93152	rbpms2b;cxcr4b
regulation of sodium ion transmembrane transport (GO:1902305)	1/13	0.213511	0.493508	0.22919	0.527043	-1.89624	2.92792	fxyd6
humoral immune response mediated by circulating immunoglobulin (GO:0002455)	1/16	0.255933	0.508111	0.271045	0.538113	-2.14684	2.92579	c1qb
GPI anchor metabolic process (GO:0006505)	1/18	0.282939	0.513974	0.297684	0.54076	-2.31541	2.92326	pgap3
barbed-end actin filament capping (GO:0051016)	1/11	0.183898	0.493508	0.199967	0.527043	-1.70856	2.89324	add3b
regulation of cell growth (GO:0001558)	1/16	0.255933	0.508111	0.271045	0.538113	-2.12134	2.89105	cdkn1bb
hexose biosynthetic process (GO:0019319)	1/14	0.227913	0.493508	0.2434	0.527043	-1.94134	2.87083	tpi1b
receptor clustering (GO:0043113)	1/15	0.242052	0.498664	0.25735	0.531068	-2.02356	2.87063	dlg3
negative regulation of cellular response to insulin stimulus (GO:1900077)	1/12	0.198841	0.493508	0.214714	0.527043	-1.77692	2.87017	cish
anterior/posterior pattern specification (GO:0009952)	4/89	0.0805873	0.493508	0.0922664	0.527043	-1.13625	2.86155	sp5l;cdx4;ccm2;cyp26a1
misfolded or incompletely synthesized protein catabolic process (GO:0006515)	1/19	0.296073	0.528376	0.310639	0.554188	-2.33728	2.84482	sdf2
RNA splicing (GO:0008380)	1/16	0.255933	0.508111	0.271045	0.538113	-2.0804	2.83526	magoh
mesodermal cell differentiation (GO:0048333)	1/14	0.227913	0.493508	0.2434	0.527043	-1.91463	2.83134	aggf1
regulation of JAK-STAT cascade (GO:0046425)	1/15	0.242052	0.498664	0.25735	0.531068	-1.99475	2.82976	cish
ubiquitin-dependent protein catabolic process via the multivesicular body sorting pathway (GO:0043162)	1/8	0.137381	0.493508	0.154055	0.527043	-1.42393	2.82649	vps28
embryonic heart tube morphogenesis (GO:0003143)	5/128	0.0862894	0.493508	0.098805	0.527043	-1.1511	2.82024	pak1;apex1;ube2ia;vdrb;gdf3
sphingolipid biosynthetic process (GO:0030148)	2/37	0.146731	0.493508	0.160935	0.527043	-1.46358	2.80883	elovl1b;elovl7b
ncRNA metabolic process (GO:0034660)	1/14	0.227913	0.493508	0.2434	0.527043	-1.89842	2.80737	exd1
peptidyl-asparagine modification (GO:0018196)	1/16	0.255933	0.508111	0.271045	0.538113	-2.05561	2.80147	hif1an
regulation of insulin receptor signaling pathway (GO:0046626)	1/12	0.198841	0.493508	0.214714	0.527043	-1.73431	2.80135	cish
determination of heart left/right asymmetry (GO:0061371)	6/161	0.0759493	0.493508	0.0879704	0.527043	-1.08367	2.79336	ofd1;pak1;apex1;ube2ia;vdrb;gdf3
epithelial cilium movement involved in determination of left/right asymmetry (GO:0060287)	1/17	0.26956	0.511409	0.284488	0.539729	-2.12669	2.78801	ofd1
negative regulation of gene expression (GO:0010629)	6/154	0.064184	0.493508	0.0750472	0.527043	-1.00684	2.76477	ezh2;zgpat;znf703;cdkn1bb;pnx;ythdf2
venous blood vessel development (GO:0060841)	1/14	0.227913	0.493508	0.2434	0.527043	-1.86315	2.75521	aggf1
regulation of transmembrane receptor protein serine/threonine kinase signaling pathway (GO:0090092)	1/15	0.242052	0.498664	0.25735	0.531068	-1.92532	2.73126	znf703
cellular response to nitrogen starvation (GO:0006995)	1/13	0.213511	0.493508	0.22919	0.527043	-1.76801	2.72993	map1lc3c
regulation of T cell activation (GO:0050863)	1/14	0.227913	0.493508	0.2434	0.527043	-1.83362	2.71154	thy1
poly-N-acetyllactosamine metabolic process (GO:0030309)	1/12	0.198841	0.493508	0.214714	0.527043	-1.67367	2.7034	b3gnt2b
swim bladder development (GO:0048794)	1/17	0.26956	0.511409	0.284488	0.539729	-2.04241	2.67753	elovl1b
regulation of release of sequestered calcium ion into cytosol (GO:0051279)	1/15	0.242052	0.498664	0.25735	0.531068	-1.88708	2.67701	thy1
protein complex assembly (GO:0006461)	1/11	0.183898	0.493508	0.199967	0.527043	-1.57794	2.67204	mcu
dendrite morphogenesis (GO:0048813)	1/20	0.308967	0.529285	0.323356	0.554188	-2.27475	2.67174	rbpms2b
regulation of DNA metabolic process (GO:0051052)	1/14	0.227913	0.493508	0.2434	0.527043	-1.79226	2.65038	cebpb
RNA transport (GO:0050658)	1/15	0.242052	0.498664	0.25735	0.531068	-1.86809	2.65008	slbp2
negative regulation of kinase activity (GO:0033673)	1/13	0.213511	0.493508	0.22919	0.527043	-1.7117	2.64298	thy1
RNA splicing, via transesterification reactions with bulged adenosine as nucleophile (GO:0000377)	3/67	0.124336	0.493508	0.138167	0.527043	-1.2611	2.6291	sf3b5;snu13a;rbpms2b
negative regulation of transmembrane receptor protein serine/threonine kinase signaling pathway (GO:0090101)	2/38	0.153106	0.493508	0.167465	0.527043	-1.39766	2.62288	tdp2b;szl
cell junction assembly (GO:0034329)	2/40	0.166011	0.493508	0.180656	0.527043	-1.46037	2.62238	znf703;ccm2
regulation of secretion by cell (GO:1903530)	2/39	0.159534	0.493508	0.17404	0.527043	-1.42768	2.6205	sept4a;mctp2b
negative regulation of insulin receptor signaling pathway (GO:0046627)	1/12	0.198841	0.493508	0.214714	0.527043	-1.62135	2.61889	cish
pancreas development (GO:0031016)	4/93	0.0912116	0.493508	0.103659	0.527043	-1.0936	2.6187	cdx4;rpl23a;cyp26a1;rpl6
regulation of macromolecule metabolic process (GO:0060255)	4/102	0.117383	0.493508	0.131481	0.527043	-1.21749	2.60823	tob1a;cdx4;msi2b;mapk14a
dorsal/ventral pattern formation (GO:0009953)	5/129	0.0884996	0.493508	0.101191	0.527043	-1.04614	2.53665	tob1a;otud4;szl;msx1b;axin2
cellular response to starvation (GO:0009267)	2/40	0.166011	0.493508	0.180656	0.527043	-1.40264	2.51873	rraga;map1lc3c
ATP generation from ADP (GO:0006757)	1/14	0.227913	0.493508	0.2434	0.527043	-1.69891	2.51233	tpi1b
negative regulation of Notch signaling pathway (GO:0045746)	1/19	0.296073	0.528376	0.310639	0.554188	-2.06213	2.50992	ythdf2
heme biosynthetic process (GO:0006783)	1/18	0.282939	0.513974	0.297684	0.54076	-1.97426	2.49256	uros
negative regulation of intrinsic apoptotic signaling pathway (GO:2001243)	1/18	0.282939	0.513974	0.297684	0.54076	-1.97329	2.49133	mcl1b
secondary alcohol metabolic process (GO:1902652)	1/13	0.213511	0.493508	0.22919	0.527043	-1.60056	2.47137	cyp11a1
skin development (GO:0043588)	1/17	0.26956	0.511409	0.284488	0.539729	-1.8682	2.44914	atp1b1a
fin regeneration (GO:0031101)	3/71	0.140926	0.493508	0.155461	0.527043	-1.2311	2.41236	ezh2;msx1b;krt5
morphogenesis of an epithelium (GO:0002009)	3/68	0.128415	0.493508	0.142427	0.527043	-1.17275	2.40706	ofd1;pak1;gpc4
positive regulation of protein ubiquitination (GO:0031398)	1/20	0.308967	0.529285	0.323356	0.554188	-2.04853	2.40605	phf23a
glutathione metabolic process (GO:0006749)	1/20	0.308967	0.529285	0.323356	0.554188	-2.02095	2.37365	eef1g
regulation of neurotransmitter transport (GO:0051588)	1/15	0.242052	0.498664	0.25735	0.531068	-1.65787	2.35186	mctp2b
epidermis development (GO:0008544)	1/18	0.282939	0.513974	0.297684	0.54076	-1.85861	2.34654	atp1b1a
GPI anchor biosynthetic process (GO:0006506)	1/20	0.308967	0.529285	0.323356	0.554188	-1.9974	2.34598	pgap3
dorsal convergence (GO:0060030)	1/17	0.26956	0.511409	0.284488	0.539729	-1.78538	2.34056	gpc4
dorsal/ventral axis specification (GO:0009950)	1/18	0.282939	0.513974	0.297684	0.54076	-1.84885	2.33422	pak1
cellular response to amino acid stimulus (GO:0071230)	1/18	0.282939	0.513974	0.297684	0.54076	-1.84245	2.32615	rraga
negative regulation of cell motility (GO:2000146)	1/15	0.242052	0.498664	0.25735	0.531068	-1.63666	2.32177	thy1
axis elongation (GO:0003401)	2/41	0.172532	0.493508	0.18731	0.527043	-1.30723	2.29702	ppp1cbl;gpc4
regulation of cysteine-type endopeptidase activity involved in apoptotic process (GO:0043281)	1/20	0.308967	0.529285	0.323356	0.554188	-1.941	2.27975	mcl1b
response to estradiol (GO:0032355)	1/18	0.282939	0.513974	0.297684	0.54076	-1.80271	2.27596	cdkn1bb
porphyrin-containing compound biosynthetic process (GO:0006779)	1/17	0.26956	0.511409	0.284488	0.539729	-1.73569	2.27543	uros
nicotinamide nucleotide metabolic process (GO:0046496)	1/15	0.242052	0.498664	0.25735	0.531068	-1.58917	2.25441	tpi1b
regulation of sodium ion transmembrane transporter activity (GO:2000649)	1/18	0.282939	0.513974	0.297684	0.54076	-1.78209	2.24994	fxyd6
positive regulation of muscle cell differentiation (GO:0051149)	1/10	0.168677	0.493508	0.184945	0.527043	-1.26378	2.24923	mapk14a
retinal cone cell differentiation (GO:0042670)	1/17	0.26956	0.511409	0.284488	0.539729	-1.70064	2.22948	thy1
pancreas regeneration (GO:1990798)	1/21	0.321625	0.536636	0.335839	0.561114	-1.94521	2.20658	cdkal1
mRNA catabolic process (GO:0006402)	1/18	0.282939	0.513974	0.297684	0.54076	-1.74603	2.20441	ythdf2
regulation of protein kinase B signaling (GO:0051896)	1/18	0.282939	0.513974	0.297684	0.54076	-1.73786	2.1941	aggf1
response to cadmium ion (GO:0046686)	1/16	0.255933	0.508111	0.271045	0.538113	-1.60534	2.18782	cdkn1bb
negative regulation of protein kinase activity (GO:0006469)	1/18	0.282939	0.513974	0.297684	0.54076	-1.73146	2.18601	thy1
animal organ regeneration (GO:0031100)	1/23	0.346253	0.542903	0.360123	0.56891	-2.05718	2.18182	cdkal1
delamination (GO:0060232)	1/16	0.255933	0.508111	0.271045	0.538113	-1.58436	2.15922	ythdf2
proteasome-mediated ubiquitin-dependent protein catabolic process (GO:0043161)	6/167	0.0869436	0.493508	0.0999595	0.527043	-0.883624	2.15825	cdc34b;psma1;spsb1;fbxl14a;psmd4b;skp2
phospholipid biosynthetic process (GO:0008654)	1/20	0.308967	0.529285	0.323356	0.554188	-1.8153	2.13211	fdps
bone development (GO:0060348)	1/20	0.308967	0.529285	0.323356	0.554188	-1.81478	2.1315	ppib
primitive erythrocyte differentiation (GO:0060319)	1/20	0.308967	0.529285	0.323356	0.554188	-1.80604	2.12123	ash2l
metal ion transport (GO:0030001)	1/17	0.26956	0.511409	0.284488	0.539729	-1.60671	2.10634	cdkn1bb
cardiac muscle cell development (GO:0055013)	2/45	0.198994	0.493508	0.21423	0.527043	-1.30457	2.10619	cyp26a1;mat2aa
DNA catabolic process, endonucleolytic (GO:0000737)	1/14	0.227913	0.493508	0.2434	0.527043	-1.41333	2.09002	endog
monocarboxylic acid catabolic process (GO:0072329)	1/15	0.242052	0.498664	0.25735	0.531068	-1.45968	2.07071	cyp26a1
embryonic viscerocranium morphogenesis (GO:0048703)	4/105	0.126761	0.493508	0.14138	0.527043	-0.999658	2.06475	pak1;msx1b;cxcr4a;eif3ea
histone deacetylation (GO:0016575)	1/22	0.334053	0.538196	0.348093	0.561932	-1.88193	2.06345	suds3
response to UV (GO:0009411)	1/21	0.321625	0.536636	0.335839	0.561114	-1.8071	2.04991	mapk14a
dopamine receptor signaling pathway (GO:0007212)	1/21	0.321625	0.536636	0.335839	0.561114	-1.79644	2.03782	gna11a
regulation of phosphatase activity (GO:0010921)	1/17	0.26956	0.511409	0.284488	0.539729	-1.54312	2.02297	ppp1r37
positive regulation of lymphocyte activation (GO:0051251)	1/16	0.255933	0.508111	0.271045	0.538113	-1.48292	2.02099	thy1
blood vessel endothelial cell migration (GO:0043534)	1/20	0.308967	0.529285	0.323356	0.554188	-1.7142	2.01336	cxcr4a
type B pancreatic cell development (GO:0003323)	1/21	0.321625	0.536636	0.335839	0.561114	-1.76373	2.00072	cdkal1
posterior lateral line neuromast primordium migration (GO:0048920)	1/20	0.308967	0.529285	0.323356	0.554188	-1.69784	1.99415	cxcr4b
camera-type eye development (GO:0043010)	3/76	0.162625	0.493508	0.177961	0.527043	-1.09526	1.98934	otud4;pim1;eif3ea
striated muscle cell development (GO:0055002)	3/76	0.162625	0.493508	0.177961	0.527043	-1.09392	1.9869	cxcr4a;gpc4;mat2aa
BMP signaling pathway (GO:0030509)	2/46	0.205686	0.493508	0.221019	0.527043	-1.25432	1.98359	tob1a;gdf3
mesoderm formation (GO:0001707)	1/21	0.321625	0.536636	0.335839	0.561114	-1.7282	1.96041	sp5l
positive regulation of multicellular organismal process (GO:0051240)	1/19	0.296073	0.528376	0.310639	0.554188	-1.6095	1.95901	ppib
negative regulation of axonogenesis (GO:0050771)	1/11	0.183898	0.493508	0.199967	0.527043	-1.15674	1.95879	thy1
regulation of protein ubiquitination (GO:0031396)	1/22	0.334053	0.538196	0.348093	0.561932	-1.78385	1.95591	phf23a
regulation of exocytosis (GO:0017157)	1/23	0.346253	0.542903	0.360123	0.56891	-1.80693	1.9164	sept4a
Golgi to plasma membrane protein transport (GO:0043001)	1/12	0.198841	0.493508	0.214714	0.527043	-1.1738	1.89598	arfrp1
glucose metabolic process (GO:0006006)	1/21	0.321625	0.536636	0.335839	0.561114	-1.66766	1.89173	tpi1b
cellular response to nutrient levels (GO:0031669)	1/12	0.198841	0.493508	0.214714	0.527043	-1.17051	1.89067	rraga
pronephros development (GO:0048793)	3/79	0.176095	0.493508	0.191868	0.527043	-1.08436	1.88323	cdx4;prkcsh;crkl
cardiac muscle cell differentiation (GO:0055007)	1/22	0.334053	0.538196	0.348093	0.561932	-1.71454	1.87992	mat2aa
embryonic camera-type eye development (GO:0031076)	1/22	0.334053	0.538196	0.348093	0.561932	-1.71377	1.87907	znf703
negative regulation of hydrolase activity (GO:0051346)	1/24	0.35823	0.549873	0.371932	0.573071	-1.82531	1.87383	ppp1r37
regulation of neurotransmitter secretion (GO:0046928)	1/20	0.308967	0.529285	0.323356	0.554188	-1.59151	1.86927	mctp2b
regulation of vasculature development (GO:1901342)	1/23	0.346253	0.542903	0.360123	0.56891	-1.75782	1.86432	hif1an
inner ear receptor cell differentiation (GO:0060113)	1/22	0.334053	0.538196	0.348093	0.561932	-1.68904	1.85196	vdrb
aminoglycan biosynthetic process (GO:0006023)	1/17	0.26956	0.511409	0.284488	0.539729	-1.4126	1.85186	b3gnt2b
pyruvate metabolic process (GO:0006090)	1/22	0.334053	0.538196	0.348093	0.561932	-1.68886	1.85176	tpi1b
mitochondrial fission (GO:0000266)	1/23	0.346253	0.542903	0.360123	0.56891	-1.74345	1.84908	mtfr2
neuromast primordium migration (GO:0048883)	1/21	0.321625	0.536636	0.335839	0.561114	-1.62892	1.84779	cxcr4b
epiboly involved in gastrulation with mouth forming second (GO:0055113)	2/47	0.212402	0.493508	0.227826	0.527043	-1.17808	1.82516	sdc3;cldne
pronephros morphogenesis (GO:0072114)	1/22	0.334053	0.538196	0.348093	0.561932	-1.65838	1.81834	crkl
regulation of mRNA stability (GO:0043488)	1/19	0.296073	0.528376	0.310639	0.554188	-1.48971	1.8132	ythdf2
extrinsic apoptotic signaling pathway (GO:0097191)	1/21	0.321625	0.536636	0.335839	0.561114	-1.58513	1.79812	mcl1b
protein deacetylation (GO:0006476)	1/24	0.35823	0.549873	0.371932	0.573071	-1.75025	1.79677	suds3
kidney morphogenesis (GO:0060993)	1/11	0.183898	0.493508	0.199967	0.527043	-1.05811	1.79178	crkl
proteasomal protein catabolic process (GO:0010498)	4/105	0.126761	0.493508	0.14138	0.527043	-0.862297	1.78104	cdc34b;psma1;spsb1;psmd4b
chondrocyte morphogenesis involved in endochondral bone morphogenesis (GO:0003414)	1/20	0.308967	0.529285	0.323356	0.554188	-1.5079	1.77106	slc35c2
growth plate cartilage chondrocyte differentiation (GO:0003418)	1/20	0.308967	0.529285	0.323356	0.554188	-1.49411	1.75486	slc35c2
regulation of cell migration (GO:0030334)	4/113	0.153211	0.493508	0.169136	0.527043	-0.926278	1.73764	znf703;thy1;gpc4;sema6dl
generation of neurons (GO:0048699)	5/145	0.12771	0.493508	0.143123	0.527043	-0.834783	1.71798	birc5b;sox3;cxcr4b;pnx;sox19a
negative regulation of cell migration (GO:0030336)	1/20	0.308967	0.529285	0.323356	0.554188	-1.46222	1.71741	thy1
cellular response to BMP stimulus (GO:0071773)	2/44	0.19233	0.493508	0.207461	0.527043	-1.03864	1.71224	tob1a;gdf3
regulation of programmed cell death (GO:0043067)	4/99	0.108324	0.493508	0.121886	0.527043	-0.769101	1.70942	dnaja3a;mcl1b;brd2a;gdf3
regulation of ion transmembrane transporter activity (GO:0032412)	1/18	0.282939	0.513974	0.297684	0.54076	-1.35239	1.70743	fxyd6
central nervous system development (GO:0007417)	8/266	0.116562	0.493508	0.133141	0.527043	-0.784968	1.68716	sox3;znf703;marcksa;rpl10;hapln4;brd2a;sox19a;smc1a
extrinsic apoptotic signaling pathway in absence of ligand (GO:0097192)	1/14	0.227913	0.493508	0.2434	0.527043	-1.14067	1.68682	mcl1b
fatty acid beta-oxidation (GO:0006635)	1/20	0.308967	0.529285	0.323356	0.554188	-1.4326	1.68262	hadhaa
positive regulation of cell motility (GO:2000147)	2/53	0.253032	0.508111	0.268881	0.538113	-1.22072	1.67756	znf703;sema6dl
RNA catabolic process (GO:0006401)	1/23	0.346253	0.542903	0.360123	0.56891	-1.58139	1.6772	ythdf2
embryonic eye morphogenesis (GO:0048048)	1/23	0.346253	0.542903	0.360123	0.56891	-1.56984	1.66495	znf703
glycoprotein biosynthetic process (GO:0009101)	2/45	0.198994	0.493508	0.21423	0.527043	-1.02936	1.66188	b3gnt2b;gpc4
regulation of cell motility (GO:2000145)	2/48	0.219139	0.493508	0.234648	0.527043	-1.08512	1.64727	gpc4;anxa5b
mitochondrial translation (GO:0032543)	1/25	0.369989	0.561553	0.383524	0.582096	-1.64646	1.63704	mrpl2
glandular epithelial cell development (GO:0002068)	1/22	0.334053	0.538196	0.348093	0.561932	-1.48187	1.62481	cdkal1
proteoglycan biosynthetic process (GO:0030166)	1/22	0.334053	0.538196	0.348093	0.561932	-1.47193	1.6139	gpc4
negative regulation of cell differentiation (GO:0045596)	1/17	0.26956	0.511409	0.284488	0.539729	-1.2306	1.61327	cish
regulation of extent of cell growth (GO:0061387)	1/12	0.198841	0.493508	0.214714	0.527043	-0.997827	1.61174	cxcr4b
regulation of stem cell differentiation (GO:2000736)	1/22	0.334053	0.538196	0.348093	0.561932	-1.45267	1.59279	ythdf2
cellular response to organic cyclic compound (GO:0071407)	1/24	0.35823	0.549873	0.371932	0.573071	-1.54592	1.58701	cdkn1bb
cellular polysaccharide biosynthetic process (GO:0033692)	1/17	0.26956	0.511409	0.284488	0.539729	-1.2099	1.58614	b3gnt2b
embryonic cranial skeleton morphogenesis (GO:0048701)	5/156	0.158532	0.493508	0.175663	0.527043	-0.857419	1.57919	pak1;msx1b;cxcr4a;kras;eif3ea
regulation of angiogenesis (GO:0045765)	2/55	0.266638	0.511409	0.282585	0.539729	-1.19259	1.57644	birc5b;aggf1
regulation of cell morphogenesis involved in differentiation (GO:0010769)	1/21	0.321625	0.536636	0.335839	0.561114	-1.35145	1.53304	pak1
intra-Golgi vesicle-mediated transport (GO:0006891)	1/26	0.381532	0.563681	0.394903	0.586218	-1.55932	1.5025	gosr2
response to organonitrogen compound (GO:0010243)	1/13	0.213511	0.493508	0.22919	0.527043	-0.972816	1.50209	cdkn1bb
intrinsic apoptotic signaling pathway in response to DNA damage (GO:0008630)	1/27	0.392865	0.569654	0.406073	0.588806	-1.59409	1.48934	mcl1b
mRNA 3'-end processing (GO:0031124)	1/22	0.334053	0.538196	0.348093	0.561932	-1.34323	1.4728	slbp2
histone arginine methylation (GO:0034969)	1/14	0.227913	0.493508	0.2434	0.527043	-0.992682	1.46797	prmt5
regulation of canonical Wnt signaling pathway (GO:0060828)	3/83	0.194511	0.493508	0.210817	0.527043	-0.89606	1.46709	znf703;szl;gbx1
negative regulation of protein phosphorylation (GO:0001933)	1/21	0.321625	0.536636	0.335839	0.561114	-1.28715	1.4601	thy1
receptor localization to synapse (GO:0097120)	1/27	0.392865	0.569654	0.406073	0.588806	-1.5538	1.4517	dlg3
cellular respiration (GO:0045333)	1/26	0.381532	0.563681	0.394903	0.586218	-1.48899	1.43473	mtfr2
regulation of cell development (GO:0060284)	2/41	0.172532	0.493508	0.18731	0.527043	-0.815253	1.43254	prmt5;pnx
potassium ion import (GO:0010107)	2/49	0.225893	0.493508	0.241482	0.527043	-0.955619	1.42167	atp1b3a;atp1b1a
epithelial cilium movement (GO:0003351)	1/27	0.392865	0.569654	0.406073	0.588806	-1.52098	1.42104	ofd1
positive regulation of T cell activation (GO:0050870)	1/12	0.198841	0.493508	0.214714	0.527043	-0.876573	1.41588	thy1
cellular response to organonitrogen compound (GO:0071417)	1/23	0.346253	0.542903	0.360123	0.56891	-1.33463	1.41548	rraga
mitochondrial transmembrane transport (GO:1990542)	1/17	0.26956	0.511409	0.284488	0.539729	-1.07824	1.41353	mcu
ER to Golgi vesicle-mediated transport (GO:0006888)	3/82	0.189862	0.493508	0.20604	0.527043	-0.843501	1.40144	gosr2;tmed9;tmed7
phosphatidylinositol metabolic process (GO:0046488)	2/52	0.246234	0.504407	0.262026	0.537286	-0.995623	1.39534	cish;pgap3
regulation of protein kinase activity (GO:0045859)	1/23	0.346253	0.542903	0.360123	0.56891	-1.31534	1.39503	thy1
negative regulation of nucleic acid-templated transcription (GO:1903507)	4/117	0.167157	0.493508	0.183686	0.527043	-0.777582	1.39095	zgpat;znf703;cdkn1bb;pnx
positive regulation of cell migration (GO:0030335)	2/56	0.273441	0.513968	0.28943	0.54076	-1.07208	1.39013	znf703;sema6dl
primitive hemopoiesis (GO:0060215)	2/56	0.273441	0.513968	0.28943	0.54076	-1.06275	1.37804	aggf1;ash2l
proteasomal ubiquitin-independent protein catabolic process (GO:0010499)	1/27	0.392865	0.569654	0.406073	0.588806	-1.47046	1.37383	psma1
negative chemotaxis (GO:0050919)	1/29	0.414913	0.583898	0.427802	0.602037	-1.56022	1.37251	sema6dl
cartilage morphogenesis (GO:0060536)	1/26	0.381532	0.563681	0.394903	0.586218	-1.42239	1.37056	gpc4
gluconeogenesis (GO:0006094)	1/14	0.227913	0.493508	0.2434	0.527043	-0.91351	1.35089	tpi1b
growth plate cartilage morphogenesis (GO:0003422)	1/24	0.35823	0.549873	0.371932	0.573071	-1.30711	1.34185	slc35c2
cell projection assembly (GO:0030031)	1/26	0.381532	0.563681	0.394903	0.586218	-1.37944	1.32917	rac1a
regulation of hematopoietic stem cell differentiation (GO:1902036)	1/27	0.392865	0.569654	0.406073	0.588806	-1.41908	1.32583	ythdf2
mRNA-containing ribonucleoprotein complex export from nucleus (GO:0071427)	1/22	0.334053	0.538196	0.348093	0.561932	-1.19521	1.3105	alkbh5
organonitrogen compound biosynthetic process (GO:1901566)	2/53	0.253032	0.508111	0.268881	0.538113	-0.952702	1.30924	elovl1b;elovl7b
retinoid metabolic process (GO:0001523)	1/19	0.296073	0.528376	0.310639	0.554188	-1.07236	1.30523	cyp26a1
inner ear receptor cell development (GO:0060119)	1/26	0.381532	0.563681	0.394903	0.586218	-1.33591	1.28723	vdrb
melanosome transport (GO:0032402)	1/30	0.425636	0.586785	0.438368	0.604338	-1.50163	1.28265	cct2
base-excision repair (GO:0006284)	1/25	0.369989	0.561553	0.383524	0.582096	-1.2843	1.27696	apex1
calcium ion import (GO:0070509)	1/26	0.381532	0.563681	0.394903	0.586218	-1.32431	1.27605	mcu
proteoglycan metabolic process (GO:0006029)	1/14	0.227913	0.493508	0.2434	0.527043	-0.850939	1.25836	gpc4
spindle assembly (GO:0051225)	1/30	0.425636	0.586785	0.438368	0.604338	-1.46083	1.2478	birc5b
maturation of SSU-rRNA from tricistronic rRNA transcript (SSU-rRNA, 5.8S rRNA, LSU-rRNA) (GO:0000462)	1/29	0.414913	0.583898	0.427802	0.602037	-1.41288	1.2429	tsr2
mitotic cytokinesis (GO:0000281)	2/49	0.225893	0.493508	0.241482	0.527043	-0.826782	1.23	sept4a;fbxo5
regulation of hematopoietic progenitor cell differentiation (GO:1901532)	1/29	0.414913	0.583898	0.427802	0.602037	-1.3917	1.22426	ythdf2
nucleotide biosynthetic process (GO:0009165)	1/18	0.282939	0.513974	0.297684	0.54076	-0.960406	1.21254	prpsap1
mesoderm morphogenesis (GO:0048332)	1/26	0.381532	0.563681	0.394903	0.586218	-1.25381	1.20812	sp5l
regulation of neuron projection development (GO:0010975)	1/29	0.414913	0.583898	0.427802	0.602037	-1.36326	1.19924	pak1
regulation of morphogenesis of an epithelium (GO:1905330)	1/24	0.35823	0.549873	0.371932	0.573071	-1.15978	1.19061	gdf3
embryonic retina morphogenesis in camera-type eye (GO:0060059)	1/28	0.403991	0.577536	0.417038	0.598295	-1.30696	1.18458	atp6v0ca
steroid metabolic process (GO:0008202)	1/18	0.282939	0.513974	0.297684	0.54076	-0.931856	1.17649	cyp26a1
notochord development (GO:0030903)	2/59	0.293826	0.528376	0.309912	0.554188	-0.945886	1.15849	sp5l;gpc4
positive regulation of cytosolic calcium ion concentration (GO:0007204)	3/87	0.213375	0.493508	0.230156	0.527043	-0.74847	1.15616	cxcr4a;cxcr4b;ptgfr
cytoskeleton-dependent cytokinesis (GO:0061640)	2/49	0.225893	0.493508	0.241482	0.527043	-0.776526	1.15523	sept4a;fbxo5
positive regulation of protein catabolic process (GO:0045732)	1/26	0.381532	0.563681	0.394903	0.586218	-1.18297	1.13986	cdkn1bb
kidney development (GO:0001822)	3/94	0.247234	0.504407	0.264713	0.538113	-0.803786	1.12323	cdx4;prkcsh;elovl1b
positive regulation of catabolic process (GO:0009896)	1/26	0.381532	0.563681	0.394903	0.586218	-1.16553	1.12305	cdkn1bb
cytoplasmic microtubule organization (GO:0031122)	1/27	0.392865	0.569654	0.406073	0.588806	-1.1886	1.1105	birc5b
melanosome localization (GO:0032400)	1/32	0.446497	0.59729	0.458922	0.614925	-1.37034	1.10494	cct2
T cell receptor signaling pathway (GO:0050852)	1/28	0.403991	0.577536	0.417038	0.598295	-1.21416	1.10047	thy1
myelination (GO:0042552)	1/35	0.47638	0.605352	0.488358	0.621547	-1.48389	1.10036	malb
regulation of transcription, DNA-templated (GO:0006355)	16/665	0.162478	0.493508	0.187757	0.527043	-0.605512	1.10034	sp5l;mtdhb;sox3;znf703;mapk14a;cdkn1bb;atf4a;sox19a;nup35;foxd5;zgpat;prmt5;cdx4;tada1;mlf2;pnx
negative regulation of axon extension involved in axon guidance (GO:0048843)	1/33	0.456642	0.59902	0.468916	0.616117	-1.40292	1.09968	sema6dl
regulation of phosphorylation (GO:0042325)	1/15	0.242052	0.498664	0.25735	0.531068	-0.768795	1.09061	cdkn1bb
organelle fission (GO:0048285)	1/32	0.446497	0.59729	0.458922	0.614925	-1.35218	1.09029	mtfr2
regulation of axon extension (GO:0030516)	1/31	0.436162	0.592247	0.44874	0.609326	-1.31063	1.08748	cxcr4b
intrinsic apoptotic signaling pathway (GO:0097193)	1/34	0.466602	0.601398	0.478727	0.618007	-1.42238	1.08425	mcl1b
regulation of cellular catabolic process (GO:0031329)	1/27	0.392865	0.569654	0.406073	0.588806	-1.15857	1.08244	rraga
positive regulation of protein metabolic process (GO:0051247)	1/25	0.369989	0.561553	0.383524	0.582096	-1.08508	1.07887	cdkn1bb
regulation of inflammatory response (GO:0050727)	1/31	0.436162	0.592247	0.44874	0.609326	-1.28926	1.06975	cxcr4b
Golgi organization (GO:0007030)	2/58	0.287037	0.520255	0.303096	0.549361	-0.854577	1.06663	tmed9;tmed7
phosphatidylinositol biosynthetic process (GO:0006661)	1/29	0.414913	0.583898	0.427802	0.602037	-1.19964	1.05531	pgap3
brain morphogenesis (GO:0048854)	1/28	0.403991	0.577536	0.417038	0.598295	-1.15534	1.04715	cyp26a1
neuron migration (GO:0001764)	1/30	0.425636	0.586785	0.438368	0.604338	-1.22223	1.044	cxcr4b
cell-matrix adhesion (GO:0007160)	1/30	0.425636	0.586785	0.438368	0.604338	-1.20952	1.03314	thy1
spermatogenesis (GO:0007283)	1/30	0.425636	0.586785	0.438368	0.604338	-1.20375	1.02821	alkbh5
type B pancreatic cell differentiation (GO:0003309)	1/30	0.425636	0.586785	0.438368	0.604338	-1.19654	1.02205	cdkal1
nucleobase-containing compound catabolic process (GO:0034655)	1/15	0.242052	0.498664	0.25735	0.531068	-0.709415	1.00638	ythdf2
establishment of melanosome localization (GO:0032401)	1/30	0.425636	0.586785	0.438368	0.604338	-1.16582	0.995808	cct2
DNA-dependent DNA replication (GO:0006261)	1/30	0.425636	0.586785	0.438368	0.604338	-1.16456	0.994733	pole2
pigment granule transport (GO:0051904)	1/30	0.425636	0.586785	0.438368	0.604338	-1.16121	0.991875	cct2
negative regulation of BMP signaling pathway (GO:0030514)	1/32	0.446497	0.59729	0.458922	0.614925	-1.22475	0.987549	szl
protein catabolic process (GO:0030163)	1/33	0.456642	0.59902	0.468916	0.616117	-1.24123	0.972944	psma1
intracellular protein transport (GO:0006886)	7/261	0.203168	0.493508	0.224586	0.527043	-0.600567	0.957138	rab34b;arl14;arfrp1;tmed9;arl5c;tmed7;vps28
cellular metal ion homeostasis (GO:0006875)	2/56	0.273441	0.513968	0.28943	0.54076	-0.723969	0.938747	atp1b3a;atp1b1a
sensory perception of sound (GO:0007605)	1/29	0.414913	0.583898	0.427802	0.602037	-1.06211	0.934328	cdkn1bb
cholesterol metabolic process (GO:0008203)	1/28	0.403991	0.577536	0.417038	0.598295	-1.02969	0.933275	cyp11a1
mitotic spindle organization (GO:0007052)	1/33	0.456642	0.59902	0.468916	0.616117	-1.19028	0.933005	birc5b
actin filament bundle assembly (GO:0051017)	1/36	0.485979	0.608973	0.497812	0.623801	-1.27799	0.922185	add3b
regulation of heart contraction (GO:0008016)	1/33	0.456642	0.59902	0.468916	0.616117	-1.14793	0.89981	mcu
growth plate cartilage chondrocyte morphogenesis (GO:0003429)	1/20	0.308967	0.529285	0.323356	0.554188	-0.765113	0.898641	slc35c2
epithelial cell differentiation (GO:0030855)	1/35	0.47638	0.605352	0.488358	0.621547	-1.20447	0.893163	cxcr4a
regulation of intracellular pH (GO:0051453)	1/37	0.495402	0.616028	0.507092	0.632411	-1.25262	0.879821	cxcr4b
morphogenesis of an epithelial sheet (GO:0002011)	1/31	0.436162	0.592247	0.44874	0.609326	-1.05683	0.876899	cyp11a1
photoreceptor cell development (GO:0042461)	1/34	0.466602	0.601398	0.478727	0.618007	-1.14039	0.869299	ninl
retrograde transport, endosome to Golgi (GO:0042147)	1/33	0.456642	0.59902	0.468916	0.616117	-1.10808	0.868575	gosr2
regulation of cytosolic calcium ion concentration (GO:0051480)	3/94	0.247234	0.504407	0.264713	0.538113	-0.619206	0.865291	cxcr4a;cxcr4b;ptgfr
adherens junction organization (GO:0034332)	1/32	0.446497	0.59729	0.458922	0.614925	-1.06401	0.857938	znf703
cellular response to peptide hormone stimulus (GO:0071375)	1/22	0.334053	0.538196	0.348093	0.561932	-0.771331	0.845731	cyp11a1
protein oligomerization (GO:0051259)	1/32	0.446497	0.59729	0.458922	0.614925	-1.04568	0.843158	mcu
muscle cell differentiation (GO:0042692)	1/33	0.456642	0.59902	0.468916	0.616117	-1.07525	0.842844	gpc4
steroid biosynthetic process (GO:0006694)	1/30	0.425636	0.586785	0.438368	0.604338	-0.983441	0.840027	cyp11a1
otic vesicle development (GO:0071599)	1/31	0.436162	0.592247	0.44874	0.609326	-1.0088	0.83704	vdrb
negative regulation of translation (GO:0017148)	1/35	0.47638	0.605352	0.488358	0.621547	-1.12521	0.834385	ythdf2
autophagy of mitochondrion (GO:0000422)	1/36	0.485979	0.608973	0.497812	0.623801	-1.15407	0.832767	map1lc3c
regulation of cyclin-dependent protein kinase activity (GO:1904029)	1/26	0.381532	0.563681	0.394903	0.586218	-0.862905	0.83146	ccna1
regulation of protein catabolic process (GO:0042176)	1/26	0.381532	0.563681	0.394903	0.586218	-0.861352	0.829964	cdkn1bb
regulation of cellular pH (GO:0030641)	1/36	0.485979	0.608973	0.497812	0.623801	-1.13833	0.821405	cxcr4b
cellular macromolecule catabolic process (GO:0044265)	1/17	0.26956	0.511409	0.284488	0.539729	-0.62256	0.816153	ythdf2
negative regulation of cellular macromolecule biosynthetic process (GO:2000113)	4/137	0.242576	0.498664	0.261584	0.537286	-0.574386	0.813582	zgpat;znf703;cdkn1bb;pnx
renal system development (GO:0072001)	1/36	0.485979	0.608973	0.497812	0.623801	-1.12166	0.809377	elovl1b
nucleosome assembly (GO:0006334)	1/22	0.334053	0.538196	0.348093	0.561932	-0.735987	0.806977	zgc:173585
carbohydrate catabolic process (GO:0016052)	1/20	0.308967	0.529285	0.323356	0.554188	-0.67731	0.795515	tpi1b
phospholipid transport (GO:0015914)	1/34	0.466602	0.601398	0.478727	0.618007	-1.04163	0.794014	stard14
response to molecule of bacterial origin (GO:0002237)	1/28	0.403991	0.577536	0.417038	0.598295	-0.873077	0.791325	cxcr4b
mitochondrion organization (GO:0007005)	2/72	0.380623	0.563681	0.39672	0.587841	-0.815478	0.787707	dnaja3a;mtfr2
peripheral nervous system development (GO:0007422)	1/34	0.466602	0.601398	0.478727	0.618007	-1.02475	0.781142	sox3
phosphatidylinositol phosphorylation (GO:0046854)	1/34	0.466602	0.601398	0.478727	0.618007	-1.02241	0.779358	cish
post-Golgi vesicle-mediated transport (GO:0006892)	1/34	0.466602	0.601398	0.478727	0.618007	-1.01668	0.774993	gosr2
protein lipidation (GO:0006497)	1/35	0.47638	0.605352	0.488358	0.621547	-1.04431	0.774395	pgap3
double-strand break repair via homologous recombination (GO:0000724)	1/34	0.466602	0.601398	0.478727	0.618007	-1.01563	0.77419	mus81
glucose homeostasis (GO:0042593)	1/39	0.513736	0.623547	0.525143	0.637393	-1.15179	0.767148	mcu
motor neuron axon guidance (GO:0008045)	1/37	0.495402	0.616028	0.507092	0.632411	-1.08369	0.761167	pin1
heart jogging (GO:0003146)	1/36	0.485979	0.608973	0.497812	0.623801	-1.05468	0.761049	vdrb
cellular response to acid chemical (GO:0071229)	1/31	0.436162	0.592247	0.44874	0.609326	-0.907754	0.7532	rraga
chromatin assembly (GO:0031497)	1/21	0.321625	0.536636	0.335839	0.561114	-0.662291	0.751281	zgc:173585
Rho protein signal transduction (GO:0007266)	2/69	0.360921	0.552958	0.377067	0.577696	-0.706949	0.720449	rac1a;pak1
tRNA modification (GO:0006400)	1/42	0.539997	0.63825	0.550995	0.651248	-1.16536	0.718086	cdkal1
negative regulation of axon extension (GO:0030517)	1/40	0.522652	0.62873	0.533921	0.64324	-1.10596	0.717593	sema6dl
determination of dorsal/ventral asymmetry (GO:0048262)	1/35	0.47638	0.605352	0.488358	0.621547	-0.948889	0.70364	szl
regulation of autophagy (GO:0010506)	1/36	0.485979	0.608973	0.497812	0.623801	-0.971881	0.7013	rraga
regulation of embryonic development (GO:0045995)	1/38	0.504653	0.619937	0.516201	0.636047	-1.01847	0.696513	gbx1
protein-DNA complex assembly (GO:0065004)	1/24	0.35823	0.549873	0.371932	0.573071	-0.678217	0.696244	zgc:173585
activation of protein kinase activity (GO:0032147)	2/76	0.406482	0.579058	0.422473	0.601839	-0.769966	0.693136	pak1;map3k7
peptidyl-lysine modification (GO:0018205)	1/33	0.456642	0.59902	0.468916	0.616117	-0.878876	0.688912	ube2ia
chromatin remodeling (GO:0006338)	1/39	0.513736	0.623547	0.525143	0.637393	-1.03076	0.686533	zgc:173742
mitochondrion disassembly (GO:0061726)	1/33	0.456642	0.59902	0.468916	0.616117	-0.866355	0.679098	map1lc3c
monovalent inorganic cation transport (GO:0015672)	1/17	0.26956	0.511409	0.284488	0.539729	-0.514184	0.674076	cdkn1bb
mitotic DNA damage checkpoint (GO:0044773)	1/22	0.334053	0.538196	0.348093	0.561932	-0.610025	0.668866	mus81
positive regulation of MAP kinase activity (GO:0043406)	1/41	0.531405	0.632699	0.542537	0.646901	-1.04433	0.660261	map3k7
mesoderm development (GO:0007498)	1/38	0.504653	0.619937	0.516201	0.636047	-0.959607	0.656259	sp5l
regulation of protein serine/threonine kinase activity (GO:0071900)	1/31	0.436162	0.592247	0.44874	0.609326	-0.786839	0.652873	ccna1
cellular response to organic substance (GO:0071310)	2/61	0.307375	0.529285	0.323504	0.554188	-0.54885	0.647472	mapk14a;cdkn1bb
fatty acid oxidation (GO:0019395)	1/21	0.321625	0.536636	0.335839	0.561114	-0.56441	0.640249	hadhaa
heart process (GO:0003015)	2/73	0.387134	0.56948	0.403209	0.588806	-0.671533	0.637274	apex1;ccm2
nucleic acid-templated transcription (GO:0097659)	1/18	0.282939	0.513974	0.297684	0.54076	-0.503455	0.635625	ash2l
negative regulation of cell proliferation (GO:0008285)	1/39	0.513736	0.623547	0.525143	0.637393	-0.928224	0.618241	cdkn1bb
septin ring assembly (GO:0000921)	1/29	0.414913	0.583898	0.427802	0.602037	-0.700806	0.616489	sept4a
eye photoreceptor cell differentiation (GO:0001754)	1/41	0.531405	0.632699	0.542537	0.646901	-0.97309	0.615218	ninl
regulation of axon extension involved in axon guidance (GO:0048841)	1/40	0.522652	0.62873	0.533921	0.64324	-0.934657	0.606443	sema6dl
protein O-linked glycosylation (GO:0006493)	1/40	0.522652	0.62873	0.533921	0.64324	-0.916966	0.594964	b3gnt2b
negative regulation of axon guidance (GO:1902668)	1/33	0.456642	0.59902	0.468916	0.616117	-0.757079	0.593441	sema6dl
cellular protein localization (GO:0034613)	7/273	0.234814	0.498664	0.257686	0.531068	-0.405015	0.586851	sept4a;rab34b;arl14;arfrp1;tmed9;arl5c;tmed7
cardiovascular system development (GO:0072358)	2/76	0.406482	0.579058	0.422473	0.601839	-0.650231	0.585348	cyp26a1;mat2aa
cell-cell junction organization (GO:0045216)	1/42	0.539997	0.63825	0.550995	0.651248	-0.947874	0.584072	ccm2
adenylate cyclase-inhibiting G-protein coupled receptor signaling pathway (GO:0007193)	1/43	0.548433	0.641209	0.559297	0.655338	-0.960811	0.577149	gnai2a
protein ubiquitination (GO:0016567)	4/161	0.340554	0.542903	0.361302	0.569664	-0.53531	0.576626	cdc34b;nedd8l;fbxl14a;uba52
protein localization to membrane (GO:0072657)	2/54	0.259834	0.511409	0.275735	0.539729	-0.422239	0.569057	arl5c;dlg3
regulation of multicellular organismal development (GO:2000026)	1/35	0.47638	0.605352	0.488358	0.621547	-0.761655	0.564798	gdf3
glycolipid biosynthetic process (GO:0009247)	1/22	0.334053	0.538196	0.348093	0.561932	-0.514014	0.563594	pgap3
negative regulation of dephosphorylation (GO:0035305)	1/24	0.35823	0.549873	0.371932	0.573071	-0.546263	0.560782	ppp1r37
eye morphogenesis (GO:0048592)	1/39	0.513736	0.623547	0.525143	0.637393	-0.832384	0.554406	pim1
response to lipid (GO:0033993)	2/73	0.387134	0.56948	0.403209	0.588806	-0.582835	0.553101	cdkn1bb;cxcr4b
cell-cell junction assembly (GO:0007043)	1/43	0.548433	0.641209	0.559297	0.655338	-0.916844	0.550739	ccm2
positive regulation of pathway-restricted SMAD protein phosphorylation (GO:0010862)	1/43	0.548433	0.641209	0.559297	0.655338	-0.912417	0.54808	gdf3
lipid phosphorylation (GO:0046834)	1/34	0.466602	0.601398	0.478727	0.618007	-0.712647	0.543236	cish
regulation of nervous system development (GO:0051960)	1/41	0.531405	0.632699	0.542537	0.646901	-0.856623	0.541584	pnx
protein localization to plasma membrane (GO:0072659)	1/42	0.539997	0.63825	0.550995	0.651248	-0.871255	0.536859	arfrp1
adenylate cyclase-modulating G-protein coupled receptor signaling pathway (GO:0007188)	3/117	0.361897	0.553409	0.380577	0.581975	-0.527844	0.536499	gnai2a;gna11a;ptgfr
ERAD pathway (GO:0036503)	1/38	0.504653	0.619937	0.516201	0.636047	-0.780768	0.533954	sdf2
establishment of protein localization to membrane (GO:0090150)	1/43	0.548433	0.641209	0.559297	0.655338	-0.882531	0.530127	arfrp1
regulation of RNA metabolic process (GO:0051252)	1/48	0.588353	0.667239	0.598573	0.678828	-0.98474	0.522333	msi2b
regulation of TOR signaling (GO:0032006)	1/38	0.504653	0.619937	0.516201	0.636047	-0.758533	0.518748	rraga
neuron projection morphogenesis (GO:0048812)	3/121	0.381804	0.563681	0.400542	0.588806	-0.52718	0.507594	rac1a;pitpnaa;rbpms2b
protein import into nucleus (GO:0006606)	1/44	0.556715	0.641209	0.567446	0.656137	-0.861601	0.504642	nup35
plasma membrane bounded cell projection morphogenesis (GO:0120039)	1/38	0.504653	0.619937	0.516201	0.636047	-0.734378	0.502229	rac1a
mRNA splicing, via spliceosome (GO:0000398)	3/109	0.32185	0.536636	0.340288	0.561932	-0.440237	0.499084	sf3b5;snu13a;rbpms2b
Golgi vesicle transport (GO:0048193)	3/125	0.401571	0.577536	0.420329	0.600893	-0.541121	0.493703	gosr2;tmed9;tmed7
neuron differentiation (GO:0030182)	4/162	0.344707	0.542903	0.365499	0.573071	-0.463142	0.493275	birc5b;sox3;gdf3;sox19a
neural crest cell development (GO:0014032)	3/125	0.401571	0.577536	0.420329	0.600893	-0.530249	0.483783	mych;pak1;sema6dl
cellular response to light stimulus (GO:0071482)	1/46	0.572826	0.654198	0.583299	0.667096	-0.837949	0.466883	mapk14a
response to metal ion (GO:0010038)	1/41	0.531405	0.632699	0.542537	0.646901	-0.736047	0.465352	cdkn1bb
blood circulation (GO:0008015)	2/84	0.45655	0.59902	0.472213	0.618007	-0.59123	0.463557	apex1;ccm2
monocarboxylic acid metabolic process (GO:0032787)	1/44	0.556715	0.641209	0.567446	0.656137	-0.764023	0.44749	cyp26a1
ubiquitin-dependent protein catabolic process (GO:0006511)	5/191	0.272299	0.513968	0.293647	0.54076	-0.342549	0.445607	cdc34b;ube2d3;psma1;spsb1;psmd4b
regulation of alternative mRNA splicing, via spliceosome (GO:0000381)	1/51	0.610595	0.681048	0.620446	0.692036	-0.902268	0.445108	magoh
autophagosome assembly (GO:0000045)	1/44	0.556715	0.641209	0.567446	0.656137	-0.752327	0.44064	map1lc3c
cell morphogenesis (GO:0000902)	1/47	0.580661	0.66036	0.591007	0.672125	-0.807826	0.439124	cxcr4a
hemopoiesis (GO:0030097)	5/208	0.332826	0.538196	0.355426	0.56891	-0.391484	0.430686	cdx4;ube2ia;fbxo5;kras;ash2l
brain development (GO:0007420)	5/212	0.347284	0.543342	0.370101	0.573071	-0.402577	0.42577	znf703;marcksa;rpl10;cxcr4b;cyp26a1
regulation of Notch signaling pathway (GO:0008593)	1/50	0.603318	0.676649	0.61329	0.687834	-0.839363	0.424139	ythdf2
regulation of translation (GO:0006417)	1/44	0.556715	0.641209	0.567446	0.656137	-0.717369	0.420165	rpl10
cAMP-mediated signaling (GO:0019933)	1/48	0.588353	0.667239	0.598573	0.678828	-0.776137	0.411685	ptgfr
nucleic acid phosphodiester bond hydrolysis (GO:0090305)	1/19	0.296073	0.528376	0.310639	0.554188	-0.338091	0.411507	endog
translational elongation (GO:0006414)	1/23	0.346253	0.542903	0.360123	0.56891	-0.379237	0.402214	eef1g
posterior lateral line development (GO:0048916)	1/49	0.595905	0.671116	0.606	0.682485	-0.757773	0.39228	cxcr4b
somite development (GO:0061053)	1/49	0.595905	0.671116	0.606	0.682485	-0.754103	0.39038	cxcr4a
negative regulation of intracellular signal transduction (GO:1902532)	1/42	0.539997	0.63825	0.550995	0.651248	-0.623937	0.384464	mcl1b
lipid transport (GO:0006869)	1/50	0.603318	0.676649	0.61329	0.687834	-0.749953	0.37896	stard14
heart contraction (GO:0060047)	2/85	0.462639	0.601398	0.47825	0.618007	-0.491212	0.378631	apex1;ccm2
mitochondrial gene expression (GO:0140053)	1/20	0.308967	0.529285	0.323356	0.554188	-0.319139	0.374836	mrpl2
regulation of cellular localization (GO:0060341)	1/23	0.346253	0.542903	0.360123	0.56891	-0.353344	0.374751	mctp2b
mitotic nuclear division (GO:0140014)	1/41	0.531405	0.632699	0.542537	0.646901	-0.592462	0.374573	birc5b
organic anion transport (GO:0015711)	1/49	0.595905	0.671116	0.606	0.682485	-0.721084	0.373287	stard14
neutrophil chemotaxis (GO:0030593)	1/47	0.580661	0.66036	0.591007	0.672125	-0.682426	0.370958	rac1a
neural crest cell differentiation (GO:0014033)	1/53	0.624753	0.692087	0.634366	0.702736	-0.782792	0.368224	mych
protein transport (GO:0015031)	6/263	0.350697	0.547626	0.375406	0.576237	-0.345297	0.361814	rab34b;arl14;arfrp1;tmed9;arl5c;tmed7
histone modification (GO:0016570)	1/42	0.539997	0.63825	0.550995	0.651248	-0.585011	0.360479	suds3
transcription, DNA-templated (GO:0006351)	1/51	0.610595	0.681048	0.620446	0.692036	-0.727049	0.358669	ash2l
granulocyte chemotaxis (GO:0071621)	1/49	0.595905	0.671116	0.606	0.682485	-0.680749	0.352406	rac1a
nervous system development (GO:0007399)	5/210	0.340049	0.542903	0.362761	0.570857	-0.32569	0.351311	birc5b;sox3;hapln4;sox19a;smc1a
autophagosome organization (GO:1905037)	1/44	0.556715	0.641209	0.567446	0.656137	-0.594081	0.347955	map1lc3c
regulation of protein phosphorylation (GO:0001932)	2/96	0.52685	0.632699	0.541796	0.646901	-0.507097	0.324968	pak1;gdf3
definitive hemopoiesis (GO:0060216)	1/53	0.624753	0.692087	0.634366	0.702736	-0.682405	0.321003	ube2ia
neutrophil migration (GO:1990266)	1/52	0.617739	0.686189	0.627471	0.696999	-0.646777	0.311545	rac1a
nucleosome organization (GO:0034728)	1/36	0.485979	0.608973	0.497812	0.623801	-0.42853	0.309223	zgc:173585
phospholipase C-activating G-protein coupled receptor signaling pathway (GO:0007200)	1/56	0.645033	0.709711	0.654299	0.719907	-0.689589	0.302353	gna11a
heart development (GO:0007507)	7/312	0.346334	0.542903	0.372668	0.573118	-0.283417	0.300522	ezh2;ofd1;birc5b;pak1;ccm2;cyp26a1;kras
epithelium development (GO:0060429)	3/139	0.469092	0.60365	0.487647	0.621547	-0.39177	0.296553	cxcr4a;vdrb;atp1b1a
axon guidance (GO:0007411)	3/141	0.478471	0.60706	0.496965	0.623801	-0.400978	0.295585	pin1;rbpms2b;cxcr4b
Golgi to plasma membrane transport (GO:0006893)	1/30	0.425636	0.586785	0.438368	0.604338	-0.344974	0.294667	arfrp1
carbohydrate homeostasis (GO:0033500)	1/36	0.485979	0.608973	0.497812	0.623801	-0.40078	0.289199	mcu
sensory perception of mechanical stimulus (GO:0050954)	1/35	0.47638	0.605352	0.488358	0.621547	-0.385264	0.285688	cdkn1bb
skeletal system development (GO:0001501)	3/137	0.45964	0.60101	0.478246	0.618007	-0.3596	0.279521	hapln4;gpc4;ppib
positive regulation of intracellular signal transduction (GO:1902533)	2/101	0.554278	0.641209	0.568867	0.656137	-0.46171	0.27245	rraga;aggf1
neural crest cell migration (GO:0001755)	2/93	0.509855	0.623547	0.525	0.637393	-0.399114	0.268854	pak1;sema6dl
negative regulation of cellular response to growth factor stimulus (GO:0090288)	1/39	0.513736	0.623547	0.525143	0.637393	-0.4027	0.268217	szl
embryonic skeletal system morphogenesis (GO:0048704)	1/60	0.670383	0.734617	0.679205	0.744284	-0.663689	0.265413	kras
regulation of mRNA splicing, via spliceosome (GO:0048024)	1/62	0.682373	0.74374	0.690981	0.754135	-0.686923	0.262528	magoh
positive regulation of protein kinase activity (GO:0045860)	1/64	0.693927	0.754309	0.702326	0.763439	-0.699425	0.255562	pak1
regulation of GTPase activity (GO:0043087)	1/55	0.638398	0.704319	0.647778	0.714668	-0.565965	0.254002	thy1
negative regulation of canonical Wnt signaling pathway (GO:0090090)	1/51	0.610595	0.681048	0.620446	0.692036	-0.496954	0.245158	szl
neurogenesis (GO:0022008)	1/59	0.66422	0.728847	0.673151	0.738647	-0.572214	0.234117	birc5b
cytosolic transport (GO:0016482)	1/44	0.556715	0.641209	0.567446	0.656137	-0.399084	0.233745	gosr2
regulation of pathway-restricted SMAD protein phosphorylation (GO:0060393)	1/44	0.556715	0.641209	0.567446	0.656137	-0.394755	0.231209	gdf3
Notch signaling pathway (GO:0007219)	1/56	0.645033	0.709711	0.654299	0.719907	-0.52632	0.230767	cdkn1bb
regulation of cell cycle (GO:0051726)	6/270	0.373491	0.563681	0.398546	0.588806	-0.226499	0.22307	pak1;rpl23a;fbxo5;rnf167;ccna1;skp2
modulation of chemical synaptic transmission (GO:0050804)	1/69	0.721012	0.773398	0.72891	0.781869	-0.648736	0.212201	mctp2b
myeloid cell differentiation (GO:0030099)	2/101	0.554278	0.641209	0.568867	0.656137	-0.353297	0.208476	mpl;brd2a
ribosome biogenesis (GO:0042254)	1/61	0.676433	0.738258	0.685148	0.748775	-0.532593	0.208202	nip7
cell morphogenesis involved in differentiation (GO:0000904)	1/32	0.446497	0.59729	0.458922	0.614925	-0.249879	0.201483	ythdf2
positive regulation of cell proliferation (GO:0008284)	2/91	0.498306	0.618692	0.513577	0.636047	-0.287294	0.200112	cdkn1bb;ccna1
phosphate-containing compound metabolic process (GO:0006796)	1/68	0.715794	0.772905	0.723789	0.781538	-0.596792	0.199545	pfkfb4b
striated muscle tissue development (GO:0014706)	1/65	0.699546	0.758387	0.707843	0.767381	-0.541369	0.193444	pxna
double-strand break repair (GO:0006302)	1/65	0.699546	0.758387	0.707843	0.767381	-0.539668	0.192836	tdp2b
embryonic organ development (GO:0048568)	3/150	0.519668	0.62873	0.537813	0.646901	-0.27575	0.180496	sp5l;rpl10;gpc4
response to lipopolysaccharide (GO:0032496)	1/51	0.610595	0.681048	0.620446	0.692036	-0.355696	0.175473	cxcr4b
regulation of BMP signaling pathway (GO:0030510)	1/69	0.721012	0.773398	0.72891	0.781869	-0.523952	0.171384	szl
vesicle fusion (GO:0006906)	1/73	0.740949	0.788533	0.748466	0.797578	-0.555573	0.166574	gosr2
cellular calcium ion homeostasis (GO:0006874)	1/73	0.740949	0.788533	0.748466	0.797578	-0.539975	0.161897	mcu
determination of left/right symmetry (GO:0007368)	3/152	0.528584	0.632699	0.546634	0.650831	-0.252583	0.161035	ofd1;tdp2b;znf703
proteolysis (GO:0006508)	3/158	0.554766	0.641209	0.572503	0.659393	-0.271399	0.159911	ctsa;cpo;zgc:92313
skeletal muscle organ development (GO:0060538)	1/63	0.688203	0.74909	0.696706	0.758345	-0.420626	0.157176	pxna
skeletal muscle tissue development (GO:0007519)	2/103	0.56493	0.646089	0.57937	0.663538	-0.272733	0.155745	marcksa;pxna
regulation of developmental growth (GO:0048638)	1/28	0.403991	0.577536	0.417038	0.598295	-0.16646	0.150873	cxcr4b
cytoskeleton organization (GO:0007010)	1/70	0.726136	0.777866	0.733936	0.786222	-0.457545	0.146423	thy1
regulation of Wnt signaling pathway (GO:0030111)	1/69	0.721012	0.773398	0.72891	0.781869	-0.423674	0.138583	znf703
cellular protein catabolic process (GO:0044257)	1/40	0.522652	0.62873	0.533921	0.64324	-0.209029	0.135626	ctsa
Ras protein signal transduction (GO:0007265)	3/157	0.550462	0.641209	0.568255	0.656137	-0.226775	0.135384	rac1a;rab34b;pak1
regulation of MAPK cascade (GO:0043408)	2/116	0.629671	0.696584	0.643065	0.711402	-0.282175	0.130523	pak1;gdf3
positive regulation of GTPase activity (GO:0043547)	1/73	0.740949	0.788533	0.748466	0.797578	-0.40892	0.122604	thy1
Rab protein signal transduction (GO:0032482)	1/83	0.784792	0.8212	0.791432	0.829841	-0.491791	0.119179	rab34b
digestive tract development (GO:0048565)	1/74	0.745707	0.790488	0.753132	0.799402	-0.388894	0.11411	ezh2
hematopoietic progenitor cell differentiation (GO:0002244)	1/82	0.780763	0.819096	0.787487	0.827218	-0.429751	0.106356	ash2l
eye development (GO:0001654)	2/117	0.634327	0.700781	0.647638	0.714668	-0.227044	0.103348	otud4;eif3ea
peptidyl-serine phosphorylation (GO:0018105)	1/82	0.780763	0.819096	0.787487	0.827218	-0.408714	0.10115	stk38l
regulation of neurogenesis (GO:0050767)	1/74	0.745707	0.790488	0.753132	0.799402	-0.336286	0.0986738	pnx
erythrocyte differentiation (GO:0030218)	1/81	0.77666	0.816901	0.783467	0.826202	-0.364706	0.0921805	ash2l
negative regulation of Wnt signaling pathway (GO:0030178)	1/69	0.721012	0.773398	0.72891	0.781869	-0.281319	0.092019	szl
peptide metabolic process (GO:0006518)	1/52	0.617739	0.686189	0.627471	0.696999	-0.175125	0.0843556	eef1g
vasculature development (GO:0001944)	1/79	0.768221	0.810124	0.7752	0.818546	-0.302923	0.0798741	cyp26a1
digestive system development (GO:0055123)	1/86	0.79644	0.828291	0.802837	0.835774	-0.314935	0.0716803	ezh2
adenylate cyclase-activating G-protein coupled receptor signaling pathway (GO:0007189)	1/79	0.768221	0.810124	0.7752	0.818546	-0.265457	0.0699951	ptgfr
protein maturation (GO:0051604)	1/39	0.513736	0.623547	0.525143	0.637393	-0.10332	0.0688156	asrgl1
endosomal transport (GO:0016197)	1/86	0.79644	0.828291	0.802837	0.835774	-0.299261	0.0681128	gosr2
sprouting angiogenesis (GO:0002040)	1/88	0.803854	0.833626	0.810093	0.841171	-0.305114	0.0666178	cxcr4a
protein glycosylation (GO:0006486)	1/68	0.715794	0.772905	0.723789	0.781538	-0.197052	0.0658868	b3gnt2b
vesicle-mediated transport (GO:0016192)	3/232	0.800073	0.830767	0.812021	0.842096	-0.243643	0.0543449	arl14;gosr2;arl5c
negative regulation of signal transduction (GO:0009968)	2/161	0.796669	0.828291	0.8062	0.8382	-0.236363	0.0537292	cish;ythdf2
sensory organ development (GO:0007423)	1/108	0.86468	0.88317	0.869532	0.889244	-0.35737	0.0519602	vdrb
extracellular matrix organization (GO:0030198)	1/92	0.817884	0.844938	0.823819	0.85107	-0.249026	0.0500629	gpc4
DNA repair (GO:0006281)	2/141	0.732722	0.783887	0.743951	0.7959	-0.156565	0.0486902	tdp2b;apex1
positive regulation of macromolecule metabolic process (GO:0010604)	1/27	0.392865	0.569654	0.406073	0.588806	-0.0492502	0.0460139	apex1
actomyosin structure organization (GO:0031032)	1/98	0.837074	0.863664	0.842578	0.869344	-0.251533	0.0447334	cxcr4a
semaphorin-plexin signaling pathway (GO:0071526)	1/32	0.446497	0.59729	0.458922	0.614925	-0.0541972	0.0437005	sema6dl
neuron development (GO:0048666)	2/135	0.710461	0.769193	0.722214	0.781538	-0.109153	0.0373128	vdrb;gdf3
protein polyubiquitination (GO:0000209)	1/101	0.845899	0.871662	0.851199	0.877124	-0.222159	0.0371797	cdc34b
myofibril assembly (GO:0030239)	1/89	0.807459	0.836297	0.813621	0.842679	-0.144447	0.0308918	cxcr4a
cartilage development (GO:0051216)	1/107	0.862144	0.8828	0.867057	0.887832	-0.190537	0.0282631	gpc4
hepaticobiliary system development (GO:0061008)	1/104	0.854247	0.875819	0.85935	0.882165	-0.169206	0.0266558	prkcsh
cellular response to DNA damage stimulus (GO:0006974)	1/122	0.895669	0.907969	0.899728	0.912084	-0.238512	0.0262802	mcl1b
inflammatory response (GO:0006954)	1/86	0.79644	0.828291	0.802837	0.835774	-0.103644	0.0235898	ptgfr
negative regulation of transcription, DNA-templated (GO:0045892)	6/296	0.457949	0.599765	0.483628	0.621547	-0.0259611	0.0202756	zgpat;znf703;cdkn1bb;suds3;gatad2ab;pnx
axonogenesis (GO:0007409)	2/156	0.782082	0.819421	0.792028	0.829841	-0.075602	0.0185826	pitpnaa;cxcr4b
actin filament organization (GO:0007015)	1/117	0.885512	0.898794	0.889839	0.904317	-0.136129	0.0165518	mcu
positive regulation of protein phosphorylation (GO:0001934)	1/152	0.940282	0.949638	0.943031	0.952415	-0.24606	0.0151513	gdf3
axon development (GO:0061564)	1/102	0.848733	0.873474	0.853967	0.878861	-0.0877743	0.0143959	pitpnaa
G-protein coupled receptor signaling pathway, coupled to cyclic nucleotide second messenger (GO:0007187)	2/154	0.775996	0.816901	0.78611	0.827218	-0.0553855	0.0140462	gnai2a;gna11a
neuron projection development (GO:0031175)	1/112	0.874368	0.891944	0.87898	0.896648	-0.103012	0.0138297	rac1a
cellular protein modification process (GO:0006464)	2/183	0.851051	0.874752	0.858867	0.882165	-0.0753439	0.0121517	b3gnt2b;pggt1b
positive regulation of gene expression (GO:0010628)	1/146	0.933227	0.943687	0.936202	0.946695	-0.123461	0.00853193	apex1
liver development (GO:0001889)	1/133	0.914963	0.926371	0.918485	0.929938	-0.0888213	0.00789374	prkcsh
negative regulation of programmed cell death (GO:0043069)	3/258	0.854056	0.875819	0.863885	0.8857	-0.0433596	0.00684033	birc5b;apex1;mcl1b
gland development (GO:0048732)	1/188	0.969461	0.97426	0.971161	0.975969	-0.205864	0.00638484	prkcsh
protein autophosphorylation (GO:0046777)	1/170	0.957288	0.964415	0.959454	0.966597	-0.120004	0.00523824	pim1
positive regulation of transcription, DNA-templated (GO:0045893)	1/403	0.999458	0.999458	0.999531	0.999531	0.274134	-0.000148694	vdrb
positive regulation of transcription from RNA polymerase II promoter (GO:0045944)	1/332	0.997937	0.999168	0.998154	0.999385	0.141087	-0.000291342	vdrb
regulation of signal transduction (GO:0009966)	1/182	0.965847	0.971831	0.967691	0.973686	0.0362535	-0.00125981	hif1an
negative regulation of transcription from RNA polymerase II promoter (GO:0000122)	2/199	0.881912	0.89851	0.888612	0.904202	0.039086	-0.00491165	suds3;gatad2ab
chemical synaptic transmission (GO:0007268)	1/195	0.973199	0.976808	0.974744	0.978359	0.215095	-0.00584351	dlg3
protein phosphorylation (GO:0006468)	2/301	0.975277	0.977685	0.977457	0.97987	0.287328	-0.00719288	pim1;stk38l
cellular response to hormone stimulus (GO:0032870)	1/38	0.504653	0.619937	0.516201	0.636047	0.0121777	-0.00832811	cyp11a1
cilium assembly (GO:0060271)	3/216	0.759182	0.803723	0.772491	0.817813	0.0363075	-0.0100032	sept4a;cdc14b;znf703
peptidyl-serine modification (GO:0018209)	1/84	0.788747	0.824276	0.795305	0.832201	0.0538036	-0.0127681	stk38l
negative regulation of apoptotic process (GO:0043066)	3/277	0.885034	0.898794	0.893441	0.906843	0.133166	-0.0162634	birc5b;apex1;mcl1b
anterograde trans-synaptic signaling (GO:0098916)	1/162	0.950426	0.95869	0.952835	0.961121	0.354508	-0.0180251	dlg3
regulation of cell proliferation (GO:0042127)	2/189	0.863398	0.882972	0.870782	0.889402	0.137355	-0.0201746	cdkn1bb;ccna1
cilium organization (GO:0044782)	3/208	0.736332	0.786712	0.750324	0.79851	0.0689187	-0.0210943	sept4a;cdc14b;znf703
male gamete generation (GO:0048232)	1/30	0.425636	0.586785	0.438368	0.604338	0.0286486	-0.0244708	alkbh5
organelle membrane fusion (GO:0090174)	1/61	0.676433	0.738258	0.685148	0.748775	0.0712086	-0.027837	bmb
regulation of blood circulation (GO:1903522)	1/26	0.381532	0.563681	0.394903	0.586218	0.0317534	-0.0305963	mcu
antigen receptor-mediated signaling pathway (GO:0050851)	1/45	0.564845	0.646089	0.575446	0.660908	0.0541301	-0.0309194	thy1
fatty acid catabolic process (GO:0009062)	1/31	0.436162	0.592247	0.44874	0.609326	0.054251	-0.0450143	hadhaa
regulation of apoptotic process (GO:0042981)	7/386	0.562723	0.646089	0.589933	0.672125	0.0791887	-0.0455309	dnaja3a;birc5b;apex1;msx1b;mcl1b;brd2a;gdf3
positive regulation of cellular process (GO:0048522)	2/103	0.56493	0.646089	0.57937	0.663538	0.0870286	-0.0496979	cdkn1bb;ccna1
regulation of mitotic cell cycle (GO:0007346)	4/250	0.674215	0.73782	0.692462	0.754737	0.175178	-0.069056	pak1;mcl1b;fbxo5;ccna1
negative regulation of cellular process (GO:0048523)	2/87	0.474694	0.605352	0.490199	0.622913	0.0962462	-0.0717116	cdkn1bb;rnf167
cellular response to oxygen-containing compound (GO:1901701)	1/69	0.721012	0.773398	0.72891	0.781869	0.229904	-0.0752012	rraga
regulation of transcription from RNA polymerase II promoter (GO:0006357)	12/778	0.767006	0.810124	0.796546	0.832427	0.300438	-0.0796946	foxd5;tob1a;sp5l;mtdhb;cdx4;tada1;mapk14a;vdrb;suds3;gatad2ab;gdf3;atf4a
RNA export from nucleus (GO:0006405)	1/37	0.495402	0.616028	0.507092	0.632411	0.125492	-0.088144	alkbh5
cellular protein complex assembly (GO:0043623)	2/92	0.504102	0.619937	0.519311	0.637393	0.14133	-0.0968077	sept4a;psmd4b
RNA metabolic process (GO:0016070)	1/33	0.456642	0.59902	0.468916	0.616117	0.152476	-0.119519	ythdf2
protein complex subunit organization (GO:0071822)	1/31	0.436162	0.592247	0.44874	0.609326	0.149398	-0.123962	nup35
plasma membrane bounded cell projection assembly (GO:0120031)	3/210	0.7422	0.78883	0.756021	0.801422	0.442049	-0.131791	sept4a;cdc14b;znf703
DNA metabolic process (GO:0006259)	1/116	0.883365	0.898794	0.887748	0.904202	1.19496	-0.148196	zgc:173742
vacuolar transport (GO:0007034)	1/25	0.369989	0.561553	0.383524	0.582096	0.192348	-0.191248	gosr2
positive regulation of transmembrane receptor protein serine/threonine kinase signaling pathway (GO:0090100)	1/58	0.657942	0.722935	0.666984	0.73287	0.623761	-0.26113	gdf3
protein localization to organelle (GO:0033365)	1/24	0.35823	0.549873	0.371932	0.573071	0.255119	-0.2619	arfrp1
regulation of nucleobase-containing compound metabolic process (GO:0019219)	1/32	0.446497	0.59729	0.458922	0.614925	0.330254	-0.266292	msi2b
cellular response to lipid (GO:0071396)	1/50	0.603318	0.676649	0.61329	0.687834	0.560043	-0.282996	cyp26a1
connective tissue development (GO:0061448)	1/90	0.810999	0.838893	0.817084	0.845188	1.41359	-0.296131	gpc4
positive regulation of hydrolase activity (GO:0051345)	1/39	0.513736	0.623547	0.525143	0.637393	0.465798	-0.310243	thy1
regulation of cellular response to growth factor stimulus (GO:0090287)	1/31	0.436162	0.592247	0.44874	0.609326	0.411323	-0.341292	hif1an
cell morphogenesis involved in neuron differentiation (GO:0048667)	2/82	0.444256	0.59729	0.460014	0.615373	0.421394	-0.341899	pitpnaa;rbpms2b
septin ring organization (GO:0031106)	1/33	0.456642	0.59902	0.468916	0.616117	0.543751	-0.426223	sept4a
stem cell development (GO:0048864)	1/43	0.548433	0.641209	0.559297	0.655338	0.756571	-0.454465	mych
mesenchymal cell development (GO:0014031)	1/43	0.548433	0.641209	0.559297	0.655338	0.783868	-0.470861	mych
transmembrane receptor protein serine/threonine kinase signaling pathway (GO:0007178)	2/68	0.354301	0.549873	0.370458	0.573071	0.478664	-0.496665	tob1a;gdf3
regulation of anatomical structure morphogenesis (GO:0022603)	1/47	0.580661	0.66036	0.591007	0.672125	0.927953	-0.504424	gbx1
regulation of vesicle-mediated transport (GO:0060627)	1/49	0.595905	0.671116	0.606	0.682485	0.996796	-0.516016	sept4a
response to organic cyclic compound (GO:0014070)	1/45	0.564845	0.646089	0.575446	0.660908	0.961714	-0.549335	cdkn1bb
determination of bilateral symmetry (GO:0009855)	2/101	0.554278	0.641209	0.568867	0.656137	1.18225	-0.697631	tdp2b;znf703
actin filament bundle organization (GO:0061572)	1/40	0.522652	0.62873	0.533921	0.64324	1.11046	-0.72051	add3b
protein targeting (GO:0006605)	1/52	0.617739	0.686189	0.627471	0.696999	1.75185	-0.843844	gosr2
regulation of intracellular signal transduction (GO:1902531)	2/90	0.492467	0.61583	0.507798	0.632411	1.37771	-0.97587	pak1;gdf3
organelle assembly (GO:0070925)	6/307	0.492968	0.61583	0.518617	0.637393	1.41212	-0.998806	ddx6;sept4a;cdc14b;znf703;cxcr4a;map1lc3c

## Sheet: GOBP_significalntly_lower
Term	Overlap	P-value	Adjusted P-value	Old P-value	Old Adjusted P-value	Z-score	Combined Score	Genes
mesoderm morphogenesis (GO:0048332)	11/26	1.31237e-16	7.83483e-14	4.34213e-14	2.59225e-11	-2.2266	81.4256	foxa3;mespaa;foxa2;msgn1;mespab;ndr2;wnt8a;acvr1l;dact2;acvr1ba;noto
regulation of activin receptor signaling pathway (GO:0032925)	3/6	1.3366e-05	0.00033248	8.03106e-05	0.00191782	-5.80956	65.1995	aplnrb;osr1;fscn1a
endoderm development (GO:0007492)	11/35	6.61605e-15	1.97489e-12	6.28862e-13	1.87715e-10	-1.89438	61.8502	mixl1;foxa2;fgf8a;sox32;wnt8a;gata5;fscn1a;sebox;acvr1ba;lhx1a;dusp4
regulation of endodermal cell differentiation (GO:1903224)	5/11	2.27033e-08	9.68135e-07	3.79524e-07	1.6184e-05	-3.20605	56.4288	dusp6;notch1a;sox32;osr1;tbx16
mesoderm formation (GO:0001707)	7/21	3.95377e-10	4.7208e-08	8.60594e-09	9.52534e-07	-2.49847	54.0948	mespaa;msgn1;mespab;ndr2;wnt8a;acvr1ba;tbx16
mesoderm development (GO:0007498)	10/38	8.70764e-13	1.73282e-10	3.30649e-11	6.57991e-09	-1.85384	51.48	msgn1;fgf8a;sox32;ndr1;wnt8a;fgf17;osr1;acvr1l;dact2;tbx16
regulation of nodal signaling pathway (GO:1900107)	4/9	7.21738e-07	2.53458e-05	6.52584e-06	0.000229172	-3.37382	47.7113	aplnrb;osr1;fscn1a;dact2
axial mesoderm morphogenesis (GO:0048319)	3/8	3.69387e-05	0.000735079	0.00015545	0.00309345	-4.40333	44.9415	foxa3;foxa2;noto
endoderm formation (GO:0001706)	7/24	1.15079e-09	9.81455e-08	1.86456e-08	1.23683e-06	-2.14391	44.1277	mixl1;aplnrb;sox32;gata5;acvr1ba;lhx1a;dusp4
regulation of endodermal cell fate specification (GO:0042663)	6/18	7.50142e-09	3.44488e-07	1.05798e-07	4.85857e-06	-2.32367	43.4717	dusp6;notch1a;fgf8a;sox32;fgf17;tbx16
axial mesoderm development (GO:0048318)	3/10	7.81268e-05	0.00137181	0.000265515	0.00452893	-3.73206	35.2948	foxa3;foxa2;noto
cardioblast migration (GO:0003260)	2/6	0.00114126	0.00973333	0.00271724	0.0229135	-5.19252	35.1826	gata6;gata5
determination of left/right asymmetry in diencephalon (GO:0035462)	3/8	3.69387e-05	0.000735079	0.00015545	0.00309345	-3.38461	34.5442	lft1;acvr1l;pitx2
determination of left/right asymmetry in nervous system (GO:0035545)	3/8	3.69387e-05	0.000735079	0.00015545	0.00309345	-3.36726	34.3671	lft1;acvr1l;pitx2
regulation of cell fate specification (GO:0042659)	4/15	7.50029e-06	0.000200828	3.37662e-05	0.000876454	-2.61603	30.8706	dusp6;notch1a;sox32;tbx16
determination of bilateral symmetry (GO:0009855)	9/101	2.82114e-07	1.12281e-05	1.51325e-06	6.02274e-05	-2.00409	30.2236	notch1a;fgf8a;sox32;ndr2;lft1;chd7;acvr1l;tbx16;noto
dorsal/ventral pattern formation (GO:0009953)	14/129	8.67611e-12	1.29491e-09	1.36907e-10	2.04334e-08	-1.1788	30.0245	fgf3;jag1b;fgf8a;ndr2;lft1;ndr1;wnt8a;acvr1l;snai1a;zic2a;nup54;acvr1ba;lhx1a;dusp6
somatic muscle development (GO:0007525)	2/8	0.00210565	0.0151455	0.00430984	0.0307349	-4.59697	28.3318	msgn1;tbx16
cardioblast migration to the midline involved in heart field formation (GO:0060975)	3/14	0.000230879	0.00299641	0.000613034	0.00779654	-3.24449	27.1681	sox32;gata6;gata5
convergent extension involved in organogenesis (GO:0060029)	3/14	0.000230879	0.00299641	0.000613034	0.00779654	-3.20051	26.7999	gata6;gata5;tbx16
neural plate regionalization (GO:0060897)	3/14	0.000230879	0.00299641	0.000613034	0.00779654	-3.15834	26.4467	foxa3;wnt8a;wnt11
locus ceruleus development (GO:0021703)	2/7	0.00158847	0.0124779	0.00347065	0.0271264	-4.07784	26.2816	fgf3;fgf8a
embryonic heart tube development (GO:0035050)	9/63	4.26339e-09	2.31386e-07	3.80333e-08	2.06417e-06	-1.34311	25.886	mixl1;fgf8a;sox32;ndr2;lft1;acvr1l;pitx2;tbx16;noto
pronephric glomerulus morphogenesis (GO:0035775)	3/15	0.000286724	0.00342349	0.000730267	0.00871939	-3.05264	24.9004	osr1;tbx16;noto
pronephric glomerulus development (GO:0039021)	5/28	4.27485e-06	0.000127604	1.7998e-05	0.00053724	-1.965	24.2928	kirrel3l;foxc1a;osr1;tbx16;noto
regulation of chemotaxis (GO:0050920)	2/8	0.00210565	0.0151455	0.00430984	0.0307349	-3.9333	24.2415	zswim5;efnb2a
determination of left/right symmetry (GO:0007368)	13/152	9.8735e-10	9.81455e-08	9.57321e-09	9.52534e-07	-1.15191	23.886	notch1a;fgf8a;ndr2;lft1;ndr1;acvr1l;pitx2;noto;mespaa;mespab;sox32;chd7;tbx16
embryonic axis specification (GO:0000578)	3/15	0.000286724	0.00342349	0.000730267	0.00871939	-2.92196	23.8344	mespaa;mespab;ndr1
anterior/posterior pattern specification (GO:0009952)	10/89	6.35186e-09	3.16005e-07	5.15578e-08	2.565e-06	-1.2405	23.4139	foxa3;notch1a;fgf3;fgf8a;ndr2;wnt8a;fgf17;acvr1l;notum1a;efnb2a
mesodermal cell migration (GO:0008078)	3/13	0.000182592	0.00253506	0.000508567	0.00706081	-2.69108	23.1655	aplnrb;snai1a;wnt11
regulation of BMP signaling pathway involved in heart jogging (GO:2000223)	3/13	0.000182592	0.00253506	0.000508567	0.00706081	-2.6601	22.8989	ndr2;tbx16;noto
determination of left/right asymmetry in lateral mesoderm (GO:0003140)	4/24	5.48619e-05	0.00105653	0.000166354	0.00320365	-2.3205	22.7657	lft1;ndr1;acvr1l;noto
heart morphogenesis (GO:0003007)	11/102	1.69351e-09	1.12336e-07	1.57247e-08	1.17346e-06	-1.0883	21.9797	mixl1;fgf8a;mespab;sox32;ndr2;gata6;gata5;acvr1l;sebox;tbx16;noto
determination of dorsal identity (GO:0048263)	3/13	0.000182592	0.00253506	0.000508567	0.00706081	-2.55293	21.9763	fgf8a;ndr1;wnt8a
gland development (GO:0048732)	14/188	1.36274e-09	1.01694e-07	1.29306e-08	1.10279e-06	-1.06643	21.7699	notch1a;fgf3;jag1b;fgf8a;foxc1a;acvr1l;nup54;noto;foxa3;sox32;gata6;gata5;cpn1;tbx16
optic placode formation involved in camera-type eye formation (GO:0046619)	2/8	0.00210565	0.0151455	0.00430984	0.0307349	-3.46215	21.3377	ndr2;wnt11
regulation of fibroblast growth factor receptor signaling pathway (GO:0040036)	4/26	7.61274e-05	0.00137181	0.000219239	0.00406587	-2.24365	21.2768	dusp6;foxc1a;ndr1;wnt8a
lateral mesoderm development (GO:0048368)	4/27	8.87518e-05	0.00151385	0.000249779	0.00438582	-2.27964	21.2683	lft1;ndr1;acvr1l;noto
heart development (GO:0007507)	17/312	2.73914e-09	1.63527e-07	2.60708e-08	1.55643e-06	-1.07073	21.1101	aplnrb;fgf8a;lft1;foxc1a;acvr1l;nup54;noto;mespaa;mixl1;mespab;sox32;gata6;chd7;gata5;rtf1;sebox;wnt11
specification of animal organ identity (GO:0010092)	2/7	0.00158847	0.0124779	0.00347065	0.0271264	-3.26158	21.0208	mespaa;lft2
adrenal gland development (GO:0030325)	2/12	0.0048491	0.025394	0.00848934	0.0444573	-3.78102	20.1489	foxc1a;noto
cell migration to the midline involved in heart development (GO:0003318)	2/13	0.00569756	0.0283453	0.00973135	0.0490891	-3.77488	19.5075	gata6;gata5
somite specification (GO:0001757)	3/17	0.000422964	0.0046761	0.00100539	0.0111151	-2.50237	19.439	mespaa;mespab;her1
neural plate anterior/posterior regionalization (GO:0021999)	2/10	0.00334489	0.019969	0.0062385	0.0377218	-3.39739	19.3662	foxa3;wnt8a
nephric duct development (GO:0072176)	2/11	0.00406448	0.0218603	0.0073245	0.0404882	-3.51485	19.3509	kirrel3l;lhx1a
positive regulation of fibroblast growth factor receptor signaling pathway (GO:0045743)	2/11	0.00406448	0.0218603	0.0073245	0.0404882	-3.44057	18.942	ndr1;wnt8a
thyroid gland development (GO:0030878)	3/18	0.000504263	0.00519361	0.0011644	0.01241	-2.47807	18.8145	jag1b;fgf8a;gata5
ectoderm development (GO:0007398)	2/10	0.00334489	0.019969	0.0062385	0.0377218	-3.27292	18.6567	wnt8a;lhx1a
somite rostral/caudal axis specification (GO:0032525)	2/11	0.00406448	0.0218603	0.0073245	0.0404882	-3.36415	18.5212	mespaa;mespab
nephric duct morphogenesis (GO:0072178)	2/11	0.00406448	0.0218603	0.0073245	0.0404882	-3.34204	18.3995	lhx1a;tbx16
regulation of heart morphogenesis (GO:2000826)	3/18	0.000504263	0.00519361	0.0011644	0.01241	-2.3997	18.2195	ndr2;tbx16;noto
embryonic retina morphogenesis in camera-type eye (GO:0060059)	4/28	0.000102831	0.00170529	0.000283262	0.00469744	-1.97453	18.131	fgf3;fgf8a;zic2a;lhx1a
negative regulation of endodermal cell fate specification (GO:0042664)	2/9	0.00269154	0.0170941	0.00523304	0.0339579	-2.89305	17.12	fgf8a;fgf17
epithelial tube morphogenesis (GO:0060562)	5/38	2.03241e-05	0.000485338	6.73932e-05	0.00167641	-1.57168	16.9799	ndr2;acvr1l;lhx1a;tbx16;noto
endocrine system development (GO:0035270)	5/42	3.34728e-05	0.000735079	0.00010402	0.00230001	-1.57374	16.2171	jag1b;fgf8a;foxc1a;gata5;noto
epithelial to mesenchymal transition (GO:0001837)	2/13	0.00569756	0.0283453	0.00973135	0.0490891	-3.13694	16.2108	snai1a;tbx16
coronary vasculature development (GO:0060976)	1/6	0.0519453	0.131404	0.0686069	0.177309	-5.38607	15.9296	aplnrb
neural plate development (GO:0001840)	2/11	0.00406448	0.0218603	0.0073245	0.0404882	-2.83585	15.6127	notch1a;wnt11
determination of heart left/right asymmetry (GO:0061371)	10/161	1.75185e-06	5.81032e-05	8.19413e-06	0.000271772	-1.17526	15.5779	mespaa;cenpf;mespab;ndr2;lft1;chd7;acvr1l;wnt11;tbx16;noto
regulation of retinoic acid receptor signaling pathway (GO:0048385)	2/13	0.00569756	0.0283453	0.00973135	0.0490891	-2.95188	15.2545	foxc1a;zic2a
positive regulation of signal transduction (GO:0009967)	5/57	0.000148025	0.00226591	0.000389393	0.00628291	-1.71926	15.1606	fgf3;fgf8a;ndr1;wnt8a;bcl10
embryonic camera-type eye morphogenesis (GO:0048596)	2/14	0.00660867	0.030349	0.0110489	0.0512711	-3.00556	15.086	pitx2;efnb2a
regulation of gastrulation (GO:0010470)	2/14	0.00660867	0.030349	0.0110489	0.0512711	-2.97371	14.9262	osr1;lhx1a
angioblast cell migration (GO:0035476)	2/14	0.00660867	0.030349	0.0110489	0.0512711	-2.96258	14.8703	aplnrb;efnb2a
regulation of morphogenesis of an epithelium (GO:1905330)	3/24	0.00120292	0.0101147	0.0024509	0.0212057	-2.20715	14.8387	ndr2;tbx16;noto
embryonic eye morphogenesis (GO:0048048)	3/23	0.00105941	0.00916624	0.00219455	0.0195179	-2.1662	14.8385	ndr2;wnt11;pitx2
embryonic organ development (GO:0048568)	9/150	7.73707e-06	0.000200828	3.08348e-05	0.000836744	-1.23901	14.5825	mixl1;notch1a;fgf8a;sox32;ndr2;lft1;wnt8a;acvr1l;noto
ephrin receptor signaling pathway (GO:0048013)	2/16	0.00861423	0.036473	0.0139041	0.0610349	-2.95156	14.0327	efnb2a;efnb2b
hepaticobiliary system development (GO:0061008)	8/104	4.01524e-06	0.000126163	1.63062e-05	0.000512358	-1.11225	13.8202	jag1b;sox32;gata6;gata5;acvr1l;nup54;cpn1;tbx16
epithelial tube formation (GO:0072175)	2/14	0.00660867	0.030349	0.0110489	0.0512711	-2.74743	13.7904	fgf3;fgf8a
negative regulation of cell-cell adhesion (GO:0022408)	1/6	0.0519453	0.131404	0.0686069	0.177309	-4.65143	13.7569	acvr1l
gastrulation (GO:0007369)	9/149	7.32797e-06	0.000200828	2.93319e-05	0.000833865	-1.14005	13.4797	mespaa;irx3a;aplnrb;sox32;wnt8a;snai1a;wnt11;tbx16;drl
epithelium development (GO:0060429)	10/139	4.54899e-07	1.69734e-05	2.38388e-06	8.89483e-05	-0.916749	13.3875	mixl1;notch1a;fgf3;fgf8a;sox32;lft1;llgl2;acvr1l;tbx16;noto
circulatory system development (GO:0072359)	8/212	0.000615724	0.00574355	0.00168243	0.0154525	-1.79613	13.2782	aplnrb;gata6;foxc1a;chd7;gata5;rtf1;nup54;wnt11
negative regulation of DNA binding (GO:0043392)	1/6	0.0519453	0.131404	0.0686069	0.177309	-4.48688	13.2702	id3
negative regulation of ERK1 and ERK2 cascade (GO:0070373)	1/6	0.0519453	0.131404	0.0686069	0.177309	-4.4728	13.2286	dusp6
heart formation (GO:0060914)	2/12	0.0048491	0.025394	0.00848934	0.0444573	-2.46214	13.1207	mespaa;lft2
positive regulation of gastrulation (GO:2000543)	1/6	0.0519453	0.131404	0.0686069	0.177309	-4.3971	13.0047	lhx1a
pineal gland development (GO:0021982)	1/6	0.0519453	0.131404	0.0686069	0.177309	-4.30452	12.7309	noto
transmembrane receptor protein serine/threonine kinase signaling pathway (GO:0007178)	4/68	0.00310776	0.0191271	0.00595799	0.0372652	-2.19953	12.6998	ndr2;ndr1;acvr1l;acvr1ba
regulation of embryonic development (GO:0045995)	4/38	0.000346021	0.00405049	0.000816167	0.00955395	-1.5657	12.4771	ndr2;lhx1a;tbx16;noto
pronephric duct development (GO:0039022)	2/19	0.0120639	0.0458737	0.0187136	0.0724923	-2.79708	12.3562	kirrel3l;tbx16
positive regulation of transmembrane receptor protein serine/threonine kinase signaling pathway (GO:0090100)	5/58	0.000160838	0.00240051	0.00041961	0.00642327	-1.41219	12.3356	ndr2;lft1;gata6;ndr1;lft2
positive regulation of embryonic development (GO:0040019)	1/7	0.0603381	0.13441	0.0780197	0.177778	-4.39043	12.3274	lhx1a
pituitary gland development (GO:0021983)	1/6	0.0519453	0.131404	0.0686069	0.177309	-4.10937	12.1537	fgf3
determination of dorsal/ventral asymmetry (GO:0048262)	4/35	0.000250572	0.00311649	0.000613798	0.00779654	-1.46438	12.1423	fgf8a;ndr1;wnt8a;acvr1l
liver development (GO:0001889)	8/133	2.45758e-05	0.000564299	8.54039e-05	0.00196101	-1.14329	12.1346	jag1b;sox32;gata6;gata5;acvr1l;nup54;cpn1;tbx16
glomerular visceral epithelial cell differentiation (GO:0072112)	3/30	0.0023209	0.0161113	0.004376	0.0307349	-1.98378	12.0332	kirrel3l;foxc1a;osr1
regulation of pathway-restricted SMAD protein phosphorylation (GO:0060393)	4/44	0.000610624	0.00574355	0.00135473	0.0130447	-1.62435	12.0219	ndr2;lft1;ndr1;lft2
closure of optic fissure (GO:0061386)	2/16	0.00861423	0.036473	0.0139041	0.0610349	-2.5059	11.9139	foxc1a;pitx2
protein localization to cell surface (GO:0034394)	1/8	0.068657	0.141828	0.0873384	0.182311	-4.42306	11.8478	wnt11
anterior/posterior axis specification (GO:0009948)	3/30	0.0023209	0.0161113	0.004376	0.0307349	-1.9272	11.69	mespaa;mespab;ndr1
forebrain regionalization (GO:0021871)	1/6	0.0519453	0.131404	0.0686069	0.177309	-3.95092	11.6851	lhx1a
heart looping (GO:0001947)	7/115	7.40888e-05	0.00137181	0.000224747	0.00406587	-1.22218	11.6233	cenpf;ndr2;chd7;acvr1l;wnt11;tbx16;noto
odontogenesis (GO:0042476)	2/17	0.0097064	0.0395996	0.0154386	0.0644782	-2.50559	11.6133	acvr1l;pitx2
regulation of cellular response to growth factor stimulus (GO:0090287)	3/31	0.00255298	0.0170662	0.00476467	0.032324	-1.94108	11.5892	dusp6;foxc1a;acvr1l
ear morphogenesis (GO:0042471)	3/25	0.00135811	0.011261	0.00272505	0.0229135	-1.75309	11.5733	fgf3;jag1b;chd7
epithelial cell fate commitment (GO:0072148)	1/6	0.0519453	0.131404	0.0686069	0.177309	-3.89282	11.5133	foxc1a
embryonic medial fin morphogenesis (GO:0035122)	1/7	0.0603381	0.13441	0.0780197	0.177778	-3.99765	11.2246	acvr1l
morphogenesis of an epithelial sheet (GO:0002011)	3/31	0.00255298	0.0170662	0.00476467	0.032324	-1.87175	11.1753	foxc1a;fscn1a;pitx2
positive regulation of Wnt signaling pathway (GO:0030177)	3/32	0.00279891	0.0175889	0.00517358	0.0339579	-1.88406	11.0755	fgf3;fgf8a;wnt8a
positive regulation of pathway-restricted SMAD protein phosphorylation (GO:0010862)	4/43	0.000558943	0.00558359	0.00125143	0.0128811	-1.47203	11.0247	ndr2;lft1;ndr1;lft2
embryonic heart tube morphogenesis (GO:0003143)	7/128	0.000145191	0.00226591	0.000417536	0.00642327	-1.23447	10.9096	cenpf;ndr2;chd7;acvr1l;wnt11;tbx16;noto
inactivation of MAPK activity (GO:0000188)	1/6	0.0519453	0.131404	0.0686069	0.177309	-3.67305	10.8633	dusp4
negative regulation of cell motility (GO:2000146)	2/15	0.00758128	0.033548	0.0124403	0.0562643	-2.2223	10.8495	llgl2;wnt11
mesodermal cell differentiation (GO:0048333)	2/14	0.00660867	0.030349	0.0110489	0.0512711	-2.15703	10.8269	msgn1;wnt8a
negative regulation of leukocyte cell-cell adhesion (GO:1903038)	1/6	0.0519453	0.131404	0.0686069	0.177309	-3.62354	10.7169	tnfaip8l2a
endocardial progenitor cell migration to the midline involved in heart field formation (GO:0003262)	1/7	0.0603381	0.13441	0.0780197	0.177778	-3.81002	10.6977	sox32
optic cup morphogenesis involved in camera-type eye development (GO:0002072)	2/17	0.0097064	0.0395996	0.0154386	0.0644782	-2.30638	10.69	foxc1a;pitx2
regulation of multicellular organismal development (GO:2000026)	3/35	0.00362235	0.0214113	0.00652449	0.0385655	-1.90138	10.687	dusp6;sox32;wnt8a
regulation of BMP signaling pathway (GO:0030510)	5/69	0.000364763	0.00410874	0.000881171	0.00992565	-1.3386	10.5967	ndr2;gata6;acvr1l;tbx16;noto
3'-UTR-mediated mRNA stabilization (GO:0070935)	1/8	0.068657	0.141828	0.0873384	0.182311	-3.93219	10.5329	hnrnpa0b
ventricular cardiac muscle cell differentiation (GO:0055012)	1/7	0.0603381	0.13441	0.0780197	0.177778	-3.73982	10.5006	fgf8a
regulation of Wnt signaling pathway (GO:0030111)	5/69	0.000364763	0.00410874	0.000881171	0.00992565	-1.32004	10.4498	fgf3;fgf8a;wnt8a;dact2;notum1a
peripheral nervous system neuron development (GO:0048935)	2/17	0.0097064	0.0395996	0.0154386	0.0644782	-2.25202	10.438	notch1a;chd7
dorsal/ventral axis specification (GO:0009950)	2/18	0.0108567	0.0429234	0.0170423	0.0687597	-2.29673	10.388	ndr1;wnt8a
pronephric nephron development (GO:0039019)	2/16	0.00861423	0.036473	0.0139041	0.0610349	-2.14319	10.1895	kirrel3l;foxc1a
negative regulation of binding (GO:0051100)	1/6	0.0519453	0.131404	0.0686069	0.177309	-3.4289	10.1412	id3
positive regulation of stress fiber assembly (GO:0051496)	1/7	0.0603381	0.13441	0.0780197	0.177778	-3.61165	10.1408	wnt11
regulation of establishment or maintenance of cell polarity (GO:0032878)	1/8	0.068657	0.141828	0.0873384	0.182311	-3.77613	10.1149	llgl2
oligodendrocyte differentiation (GO:0048709)	3/33	0.00305894	0.0190228	0.005603	0.035585	-1.74502	10.1031	foxa2;fgf3;fgf8a
establishment of spindle localization (GO:0051293)	1/6	0.0519453	0.131404	0.0686069	0.177309	-3.39774	10.049	llgl2
digestive tract development (GO:0048565)	5/74	0.000504571	0.00519361	0.00118487	0.01241	-1.32262	10.041	gata6;gata5;nup54;pitx2;tbx16
cell migration involved in sprouting angiogenesis (GO:0002042)	1/7	0.0603381	0.13441	0.0780197	0.177778	-3.57351	10.0337	efnb2a
camera-type eye development (GO:0043010)	5/76	0.000570517	0.00558359	0.00132582	0.0129756	-1.34269	10.0285	fgf8a;foxc1a;ndr1;wnt11;pitx2
paraxial mesoderm development (GO:0048339)	1/8	0.068657	0.141828	0.0873384	0.182311	-3.74201	10.0235	fgf8a
motor neuron axon guidance (GO:0008045)	3/37	0.00424513	0.0226281	0.00753112	0.0408735	-1.83466	10.0209	etv5b;foxc1a;lhx1a
cellular response to BMP stimulus (GO:0071773)	3/44	0.00691653	0.0315204	0.0117487	0.053811	-2.00818	9.98839	ndr2;ndr1;acvr1l
regulation of receptor-mediated endocytosis (GO:0048259)	1/9	0.0769027	0.148579	0.0965638	0.187563	-3.88503	9.96595	notch1a
neuron fate commitment (GO:0048663)	2/19	0.0120639	0.0458737	0.0187136	0.0724923	-2.23578	9.87666	fgf3;fgf8a
negative regulation of neurogenesis (GO:0050768)	2/21	0.0146451	0.0526297	0.0222534	0.0805497	-2.32505	9.82022	notch1a;id3
activation of cysteine-type endopeptidase activity involved in apoptotic process (GO:0006919)	2/18	0.0108567	0.0429234	0.0170423	0.0687597	-2.16067	9.77266	diabloa;bcl10
cell surface receptor signaling pathway involved in heart development (GO:0061311)	1/6	0.0519453	0.131404	0.0686069	0.177309	-3.28857	9.72616	notch1a
embryonic camera-type eye development (GO:0031076)	2/22	0.0160169	0.0562476	0.0241188	0.085708	-2.34359	9.68865	fgf8a;pitx2
rRNA transcription (GO:0009303)	1/9	0.0769027	0.148579	0.0965638	0.187563	-3.76792	9.66551	chd7
cartilage development involved in endochondral bone morphogenesis (GO:0060351)	1/7	0.0603381	0.13441	0.0780197	0.177778	-3.41943	9.60105	jag1b
regulation of feeding behavior (GO:0060259)	1/7	0.0603381	0.13441	0.0780197	0.177778	-3.41562	9.59035	agrp
proepicardium development (GO:0003342)	1/7	0.0603381	0.13441	0.0780197	0.177778	-3.38017	9.49082	acvr1l
positive regulation of behavior (GO:0048520)	1/6	0.0519453	0.131404	0.0686069	0.177309	-3.20725	9.48564	agrp
negative regulation of DNA metabolic process (GO:0051053)	1/6	0.0519453	0.131404	0.0686069	0.177309	-3.20015	9.46464	rtel1
pronephric nephron tubule epithelial cell differentiation (GO:0035778)	1/7	0.0603381	0.13441	0.0780197	0.177778	-3.35858	9.43019	osr1
otic vesicle morphogenesis (GO:0071600)	2/20	0.0133271	0.0490894	0.0204512	0.0767884	-2.18315	9.42674	fgf3;fgf8a
ameboidal-type cell migration (GO:0001667)	8/171	0.000144973	0.00226591	0.000439709	0.00656266	-1.06512	9.41455	aplnrb;sox32;foxc1a;wnt8a;chd7;fscn1a;snai1a;wnt11
blood vessel endothelial cell migration (GO:0043534)	2/20	0.0133271	0.0490894	0.0204512	0.0767884	-2.17298	9.38281	sox32;efnb2a
cardiocyte differentiation (GO:0035051)	2/21	0.0146451	0.0526297	0.0222534	0.0805497	-2.21772	9.36686	fgf8a;gata5
gastrulation with mouth forming second (GO:0001702)	4/56	0.0015215	0.0122748	0.00309592	0.0253187	-1.43395	9.30357	mespaa;aplnrb;wnt11;drl
limb morphogenesis (GO:0035108)	1/8	0.068657	0.141828	0.0873384	0.182311	-3.46905	9.29232	etv5b
Wnt signaling pathway involved in dorsal/ventral axis specification (GO:0044332)	1/7	0.0603381	0.13441	0.0780197	0.177778	-3.27541	9.19667	wnt8a
limb development (GO:0060173)	1/8	0.068657	0.141828	0.0873384	0.182311	-3.43248	9.19435	etv5b
peripheral nervous system neuron differentiation (GO:0048934)	1/6	0.0519453	0.131404	0.0686069	0.177309	-3.10467	9.18227	chd7
DNA damage response, signal transduction by p53 class mediator (GO:0030330)	1/8	0.068657	0.141828	0.0873384	0.182311	-3.42767	9.18146	bcl10
drug catabolic process (GO:0042737)	3/42	0.00607303	0.0294764	0.0104314	0.0512711	-1.79798	9.17672	cyp2aa9;cyp2aa8;cyp2aa4
auditory receptor cell development (GO:0060117)	1/7	0.0603381	0.13441	0.0780197	0.177778	-3.24988	9.12498	jag1b
radial glial cell differentiation (GO:0060019)	1/6	0.0519453	0.131404	0.0686069	0.177309	-3.08376	9.12041	notch1a
cell differentiation involved in pronephros development (GO:0039014)	1/7	0.0603381	0.13441	0.0780197	0.177778	-3.23914	9.09484	osr1
negative regulation of endodermal cell differentiation (GO:1903225)	2/9	0.00269154	0.0170941	0.00523304	0.0339579	-1.53601	9.08957	fgf8a;fgf17
regulation of exocytosis (GO:0017157)	2/23	0.0174414	0.0598421	0.0260461	0.0904041	-2.23683	9.05671	rab27b;llgl2
nephron tubule epithelial cell differentiation (GO:0072160)	1/7	0.0603381	0.13441	0.0780197	0.177778	-3.21613	9.03022	osr1
endothelial cell fate specification (GO:0060847)	1/6	0.0519453	0.131404	0.0686069	0.177309	-3.03614	8.97957	mespaa
regulation of epithelial cell proliferation (GO:0050678)	1/7	0.0603381	0.13441	0.0780197	0.177778	-3.19703	8.9766	llgl2
mesenchymal cell development (GO:0014031)	3/43	0.00648658	0.030349	0.0110787	0.0512711	-1.77804	8.95781	fgf3;rtf1;zic2a
notochord development (GO:0030903)	4/59	0.00184702	0.0138876	0.00369576	0.0279287	-1.42306	8.95701	fgf8a;ndr2;wnt8a;noto
cardiac muscle cell differentiation (GO:0055007)	2/22	0.0160169	0.0562476	0.0241188	0.085708	-2.16544	8.95216	fgf8a;gata5
cerebellar Purkinje cell differentiation (GO:0021702)	1/7	0.0603381	0.13441	0.0780197	0.177778	-3.18643	8.94684	lhx1a
embryonic heart tube left/right pattern formation (GO:0060971)	1/7	0.0603381	0.13441	0.0780197	0.177778	-3.18415	8.94042	pitx2
somatic motor neuron differentiation (GO:0021523)	1/6	0.0519453	0.131404	0.0686069	0.177309	-3.00379	8.88389	notch1a
caudal fin morphogenesis (GO:0035143)	1/8	0.068657	0.141828	0.0873384	0.182311	-3.30218	8.84533	acvr1l
stem cell development (GO:0048864)	3/43	0.00648658	0.030349	0.0110787	0.0512711	-1.75311	8.83219	fgf3;rtf1;zic2a
septum transversum development (GO:0003343)	1/7	0.0603381	0.13441	0.0780197	0.177778	-3.13861	8.81257	acvr1l
negative regulation of extrinsic apoptotic signaling pathway (GO:2001237)	1/8	0.068657	0.141828	0.0873384	0.182311	-3.28601	8.80201	eya3
central nervous system myelination (GO:0022010)	1/10	0.0850758	0.156227	0.105697	0.195359	-3.56824	8.79291	foxa2
cardiac ventricle morphogenesis (GO:0003208)	1/9	0.0769027	0.148579	0.0965638	0.187563	-3.41641	8.76382	fgf8a
hematopoietic stem cell migration (GO:0035701)	1/11	0.0931769	0.164576	0.114739	0.203261	-3.66357	8.6946	sox32
mRNA cleavage (GO:0006379)	1/7	0.0603381	0.13441	0.0780197	0.177778	-3.07834	8.64333	pcf11
brain segmentation (GO:0035284)	1/7	0.0603381	0.13441	0.0780197	0.177778	-3.07679	8.63897	wnt8a
cardioblast differentiation (GO:0010002)	1/10	0.0850758	0.156227	0.105697	0.195359	-3.49861	8.62132	fgf8a
regulation of cAMP-mediated signaling (GO:0043949)	1/7	0.0603381	0.13441	0.0780197	0.177778	-3.07033	8.62085	aplnrb
negative regulation of growth (GO:0045926)	1/11	0.0931769	0.164576	0.114739	0.203261	-3.62656	8.60675	wnt11
negative regulation of cell migration (GO:0030336)	2/20	0.0133271	0.0490894	0.0204512	0.0767884	-1.99009	8.59311	llgl2;wnt11
regulation of macromolecule metabolic process (GO:0060255)	5/102	0.00213928	0.0152042	0.00447849	0.0310891	-1.3972	8.58898	fubp1;sox32;hnrnpa0b;mapk12b;zgc:171775
positive regulation of release of sequestered calcium ion into cytosol (GO:0051281)	1/6	0.0519453	0.131404	0.0686069	0.177309	-2.90165	8.58182	aplnrb
endodermal cell differentiation (GO:0035987)	1/7	0.0603381	0.13441	0.0780197	0.177778	-3.01916	8.47717	aplnrb
neural plate morphogenesis (GO:0001839)	1/7	0.0603381	0.13441	0.0780197	0.177778	-3.01689	8.4708	wnt11
embryonic organ morphogenesis (GO:0048562)	5/76	0.000570517	0.00558359	0.00132582	0.0129756	-1.13185	8.45376	ndr2;acvr1l;wnt11;tbx16;noto
regulation of organ growth (GO:0046620)	1/8	0.068657	0.141828	0.0873384	0.182311	-3.14431	8.42244	dusp6
activation of MAPKKK activity (GO:0000185)	1/8	0.068657	0.141828	0.0873384	0.182311	-3.1414	8.41466	gadd45ba
embryonic neurocranium morphogenesis (GO:0048702)	2/23	0.0174414	0.0598421	0.0260461	0.0904041	-2.07676	8.40861	fgf3;fgf8a
neural crest cell development (GO:0014032)	6/125	0.0008679	0.00773337	0.00206182	0.0186501	-1.19118	8.39716	fgf3;foxc1a;chd7;rtf1;fscn1a;zic2a
cell migration involved in gastrulation (GO:0042074)	5/79	0.000681302	0.0062575	0.00155997	0.0147825	-1.14737	8.36605	sox32;wnt8a;acvr1l;snai1a;wnt11
exogenous drug catabolic process (GO:0042738)	3/42	0.00607303	0.0294764	0.0104314	0.0512711	-1.63439	8.34177	cyp2aa9;cyp2aa8;cyp2aa4
columnar/cuboidal epithelial cell development (GO:0002066)	1/7	0.0603381	0.13441	0.0780197	0.177778	-2.96638	8.32898	jag1b
embryonic cranial skeleton morphogenesis (GO:0048701)	7/156	0.000486182	0.00519361	0.00127681	0.0129196	-1.08509	8.2781	fgf3;fgf8a;vgll4l;chd7;fscn1a;zic2a;pitx2
negative regulation of cell fate specification (GO:0009996)	2/11	0.00406448	0.0218603	0.0073245	0.0404882	-1.49875	8.25132	fgf8a;fgf17
digestive system development (GO:0055123)	5/86	0.00100177	0.00879497	0.00222315	0.0195179	-1.18315	8.1708	notch1a;gata6;gata5;nup54;tbx16
segmentation (GO:0035282)	1/8	0.068657	0.141828	0.0873384	0.182311	-3.04136	8.14668	wnt8a
central nervous system segmentation (GO:0035283)	1/7	0.0603381	0.13441	0.0780197	0.177778	-2.88839	8.10999	wnt8a
left/right pattern formation (GO:0060972)	2/23	0.0174414	0.0598421	0.0260461	0.0904041	-1.99986	8.09725	gata5;pitx2
3'-UTR-mediated mRNA destabilization (GO:0061158)	1/10	0.0850758	0.156227	0.105697	0.195359	-3.26263	8.03983	cth1
positive regulation of macroautophagy (GO:0016239)	1/9	0.0769027	0.148579	0.0965638	0.187563	-3.10756	7.97155	scocb
otic placode formation (GO:0043049)	2/24	0.0189176	0.0630941	0.0280337	0.0940231	-1.99541	7.91709	fgf3;fgf8a
eye morphogenesis (GO:0048592)	3/39	0.00492904	0.0255881	0.00862469	0.0447734	-1.46018	7.75734	ndr2;wnt11;pitx2
myelination in peripheral nervous system (GO:0022011)	1/11	0.0931769	0.164576	0.114739	0.203261	-3.26824	7.75638	chd7
pronephric duct morphogenesis (GO:0039023)	1/10	0.0850758	0.156227	0.105697	0.195359	-3.13973	7.73697	tbx16
establishment of spindle orientation (GO:0051294)	2/20	0.0133271	0.0490894	0.0204512	0.0767884	-1.79022	7.73007	llgl2;wnt11
regulation of cellular component movement (GO:0051270)	1/7	0.0603381	0.13441	0.0780197	0.177778	-2.74136	7.69718	zswim5
brain development (GO:0007420)	8/212	0.000615724	0.00574355	0.00168243	0.0154525	-1.03292	7.63608	foxa3;cenpf;ddc;fgf8a;kirrel3l;ndr2;wnt8a;acvr1l
angioblast cell migration from lateral mesoderm to midline (GO:0035479)	1/9	0.0769027	0.148579	0.0965638	0.187563	-2.9694	7.61716	aplnrb
regulation of intracellular signal transduction (GO:1902531)	4/90	0.00839474	0.0363164	0.0149342	0.0641417	-1.59073	7.60391	ndr2;lft1;ndr1;lft2
positive regulation of calcium ion transmembrane transport (GO:1904427)	1/6	0.0519453	0.131404	0.0686069	0.177309	-2.56844	7.59633	aplnrb
regulation of programmed cell death (GO:0043067)	6/99	0.000250413	0.00311649	0.000655016	0.00814676	-0.906889	7.52029	nme2a;ndr2;lft1;ndr1;bnip3;lft2
glomerular visceral epithelial cell development (GO:0072015)	2/25	0.0204446	0.0674332	0.0300803	0.0997664	-1.92891	7.50354	kirrel3l;foxc1a
midbrain-hindbrain boundary morphogenesis (GO:0021555)	1/10	0.0850758	0.156227	0.105697	0.195359	-3.03767	7.48546	fgf8a
pancreas development (GO:0031016)	5/93	0.0014226	0.0116341	0.00307163	0.0253187	-1.13637	7.4492	notch1a;jag1b;gata5;nup54;tbx16
positive regulation of calcium ion transport into cytosol (GO:0010524)	1/6	0.0519453	0.131404	0.0686069	0.177309	-2.50823	7.41824	aplnrb
regulation of endocytosis (GO:0030100)	2/28	0.0253195	0.0799774	0.0365606	0.115485	-2.01733	7.41605	notch1a;wnt11
proximal tubule development (GO:0072014)	1/9	0.0769027	0.148579	0.0965638	0.187563	-2.89084	7.41563	osr1
axon guidance (GO:0007411)	6/141	0.00161473	0.0125194	0.00366531	0.0279287	-1.14681	7.37234	etv5b;ndr2;foxc1a;lhx1a;efnb2a;efnb2b
peripheral nervous system axon ensheathment (GO:0032292)	1/11	0.0931769	0.164576	0.114739	0.203261	-3.10094	7.35932	chd7
mitochondrial outer membrane permeabilization (GO:0097345)	1/8	0.068657	0.141828	0.0873384	0.182311	-2.73886	7.3364	bnip3
regulation of mesodermal cell fate specification (GO:0042661)	1/9	0.0769027	0.148579	0.0965638	0.187563	-2.84315	7.29329	notch1a
regulation of apoptotic signaling pathway (GO:2001233)	1/6	0.0519453	0.131404	0.0686069	0.177309	-2.46245	7.28285	bcl10
BMP signaling pathway (GO:0030509)	3/46	0.00782622	0.0343548	0.0131576	0.0590608	-1.49906	7.27084	ndr2;ndr1;acvr1l
regulation of epithelial to mesenchymal transition (GO:0010717)	1/10	0.0850758	0.156227	0.105697	0.195359	-2.93351	7.2288	llgl2
regulation of DNA recombination (GO:0000018)	1/9	0.0769027	0.148579	0.0965638	0.187563	-2.77163	7.10981	rtel1
inner ear receptor cell development (GO:0060119)	2/26	0.0220212	0.0722343	0.0321846	0.105572	-1.85894	7.09326	fgf3;jag1b
semicircular canal development (GO:0060872)	2/24	0.0189176	0.0630941	0.0280337	0.0940231	-1.78471	7.08113	arf1;jag1b
positive regulation of apoptotic signaling pathway (GO:2001235)	1/9	0.0769027	0.148579	0.0965638	0.187563	-2.75979	7.07945	bcl10
connective tissue development (GO:0061448)	4/90	0.00839474	0.0363164	0.0149342	0.0641417	-1.4732	7.0421	fgf3;fgf8a;chd7;acvr1l
negative regulation of Wnt signaling pathway (GO:0030178)	4/69	0.00327655	0.0199602	0.00625537	0.0377218	-1.23014	7.03761	wnt8a;rnf213b;notum1a;wnt11
neural tube development (GO:0021915)	2/24	0.0189176	0.0630941	0.0280337	0.0940231	-1.77142	7.02841	zic2a;notum1a
neural crest cell differentiation (GO:0014033)	3/53	0.0115466	0.0447618	0.0188213	0.0724923	-1.57125	7.0099	fgf3;rtf1;zic2a
lipoprotein catabolic process (GO:0042159)	1/11	0.0931769	0.164576	0.114739	0.203261	-2.922	6.93465	notum1a
somite development (GO:0061053)	3/49	0.00931728	0.039172	0.0154445	0.0644782	-1.47899	6.91559	fgf8a;tbx16;noto
regulation of protein transport (GO:0051223)	1/8	0.068657	0.141828	0.0873384	0.182311	-2.55989	6.857	llgl2
regulation of peptide secretion (GO:0002791)	1/8	0.068657	0.141828	0.0873384	0.182311	-2.555	6.84391	llgl2
protein deacylation (GO:0035601)	1/10	0.0850758	0.156227	0.105697	0.195359	-2.76811	6.82121	notum1a
neuron fate specification (GO:0048665)	2/28	0.0253195	0.0799774	0.0365606	0.115485	-1.85514	6.81983	fgf3;fgf8a
sympathetic nervous system development (GO:0048485)	1/10	0.0850758	0.156227	0.105697	0.195359	-2.76011	6.80149	fscn1a
histone exchange (GO:0043486)	1/12	0.101207	0.172394	0.12369	0.211584	-2.94923	6.75548	srcap
pronephros development (GO:0048793)	4/79	0.0053194	0.0273766	0.00978492	0.0490891	-1.28278	6.71715	etv5b;kirrel3l;osr1;tbx16
otic vesicle formation (GO:0030916)	2/28	0.0253195	0.0799774	0.0365606	0.115485	-1.824	6.70536	fgf3;fgf8a
cellular response to transforming growth factor beta stimulus (GO:0071560)	2/28	0.0253195	0.0799774	0.0365606	0.115485	-1.82074	6.69336	acvr1l;acvr1ba
regulation of non-canonical Wnt signaling pathway (GO:2000050)	1/9	0.0769027	0.148579	0.0965638	0.187563	-2.60512	6.68268	rnf213b
regulation of protein phosphorylation (GO:0001932)	5/96	0.00163798	0.0125368	0.00349871	0.0271264	-1.04175	6.68212	ndr2;lft1;ndr1;lft2;wnt11
transforming growth factor beta receptor signaling pathway (GO:0007179)	2/28	0.0253195	0.0799774	0.0365606	0.115485	-1.80447	6.63357	acvr1l;acvr1ba
positive regulation of cell motility (GO:2000147)	3/53	0.0115466	0.0447618	0.0188213	0.0724923	-1.48082	6.60649	fgf3;fgf8a;wnt11
hematopoietic progenitor cell differentiation (GO:0002244)	4/82	0.0060672	0.0294764	0.011052	0.0512711	-1.28457	6.55756	notch1a;chd7;prrc2c;tbx16
cartilage development (GO:0051216)	5/107	0.00263568	0.0170941	0.00543303	0.0348765	-1.10316	6.55124	fgf3;jag1b;fgf8a;chd7;acvr1l
regulation of transcription, DNA-templated (GO:0006355)	15/665	0.000867153	0.00773337	0.00324431	0.0261737	-0.928159	6.54379	ets2;foxc1a;snai1a;zic2a;her1;lhx1a;foxa3;foxa2;msgn1;etv5b;sox32;gata6;osr1;sebox;wnt11
cellular amide metabolic process (GO:0043603)	2/27	0.0236465	0.0767225	0.0343451	0.111435	-1.72348	6.45364	cpe;cpn1
neuron apoptotic process (GO:0051402)	1/10	0.0850758	0.156227	0.105697	0.195359	-2.60978	6.43106	diabloa
positive regulation of cell migration (GO:0030335)	3/56	0.013403	0.0490894	0.0216013	0.0800993	-1.48838	6.41832	fgf3;fgf8a;wnt11
pronephric nephron tubule development (GO:0039020)	1/10	0.0850758	0.156227	0.105697	0.195359	-2.59849	6.40323	osr1
inner ear morphogenesis (GO:0042472)	3/50	0.00984855	0.0397269	0.0162535	0.0669458	-1.36467	6.30535	fgf3;jag1b;chd7
negative regulation of lymphocyte activation (GO:0051250)	1/9	0.0769027	0.148579	0.0965638	0.187563	-2.44841	6.28069	tnfaip8l2a
generation of neurons (GO:0048699)	6/145	0.00186099	0.0138876	0.00418116	0.0307349	-0.993696	6.24702	notch1a;fgf8a;wnt8a;id3;her1;wnt11
4-hydroxyproline metabolic process (GO:0019471)	1/8	0.068657	0.141828	0.0873384	0.182311	-2.32481	6.22732	p4ha2
positive regulation of sprouting angiogenesis (GO:1903672)	1/13	0.109166	0.179537	0.132551	0.219839	-2.80161	6.20524	aplnrb
anterior/posterior axon guidance (GO:0033564)	1/11	0.0931769	0.164576	0.114739	0.203261	-2.60345	6.17864	lhx1a
termination of RNA polymerase II transcription (GO:0006369)	1/6	0.0519453	0.131404	0.0686069	0.177309	-2.07497	6.13687	pcf11
response to methylmercury (GO:0051597)	1/11	0.0931769	0.164576	0.114739	0.203261	-2.56464	6.08654	gadd45ba
neural tube patterning (GO:0021532)	1/10	0.0850758	0.156227	0.105697	0.195359	-2.42481	5.97524	notum1a
otolith morphogenesis (GO:0032474)	1/15	0.124874	0.185448	0.150009	0.224259	-2.85919	5.94839	jag1b
convergent extension involved in axis elongation (GO:0060028)	2/32	0.0324698	0.0999199	0.0459463	0.141391	-1.73436	5.94444	wnt11;tbx16
eye development (GO:0001654)	5/117	0.00387108	0.0218603	0.00775919	0.0413593	-1.06669	5.92466	foxc1a;ndr1;wnt8a;wnt11;pitx2
otic vesicle development (GO:0071599)	2/31	0.0306154	0.0951946	0.0435238	0.135332	-1.69587	5.91225	fgf3;fgf8a
striated muscle cell differentiation (GO:0051146)	2/32	0.0324698	0.0999199	0.0459463	0.141391	-1.71969	5.89413	fgf8a;gata5
positive regulation of autophagy (GO:0010508)	1/11	0.0931769	0.164576	0.114739	0.203261	-2.45179	5.81872	scocb
myoblast fusion (GO:0007520)	1/12	0.101207	0.172394	0.12369	0.211584	-2.53793	5.81335	kirrel3l
regulation of double-strand break repair (GO:2000779)	1/12	0.101207	0.172394	0.12369	0.211584	-2.53739	5.81212	rtel1
regulation of MAPK cascade (GO:0043408)	5/116	0.00373186	0.0218424	0.00749996	0.0408735	-1.03569	5.79039	ndr2;lft1;ndr1;csf1rb;lft2
negative regulation of canonical Wnt signaling pathway (GO:0090090)	3/51	0.0103971	0.0416583	0.0170859	0.0687597	-1.25351	5.7238	wnt8a;notum1a;wnt11
chitin metabolic process (GO:0006030)	1/7	0.0603381	0.13441	0.0780197	0.177778	-2.02916	5.69746	chs1
rhombomere boundary formation (GO:0021654)	1/12	0.101207	0.172394	0.12369	0.211584	-2.48233	5.68601	efnb2a
morphogenesis of embryonic epithelium (GO:0016331)	1/11	0.0931769	0.164576	0.114739	0.203261	-2.39582	5.68588	wnt11
hemopoiesis (GO:0030097)	7/208	0.00257279	0.0170662	0.00599239	0.0372652	-0.949805	5.66346	notch1a;sox32;gata6;chd7;gata5;acvr1l;prrc2c
cerebellum vasculature development (GO:0061300)	1/11	0.0931769	0.164576	0.114739	0.203261	-2.38286	5.65513	foxc1a
negative regulation of inflammatory response (GO:0050728)	1/14	0.117055	0.181511	0.141324	0.220865	-2.61544	5.61042	tnfaip8l2a
negative regulation of angiogenesis (GO:0016525)	1/14	0.117055	0.181511	0.141324	0.220865	-2.60898	5.59655	ism1
positive regulation of mitochondrial membrane permeability involved in apoptotic process (GO:1902110)	1/8	0.068657	0.141828	0.0873384	0.182311	-2.08905	5.59579	bnip3
Notch signaling pathway (GO:0007219)	3/56	0.013403	0.0490894	0.0216013	0.0800993	-1.29131	5.56849	notch1a;jag1b;her1
endochondral bone morphogenesis (GO:0060350)	1/12	0.101207	0.172394	0.12369	0.211584	-2.42392	5.5522	jag1b
negative regulation of cellular macromolecule biosynthetic process (GO:2000113)	5/137	0.00749859	0.033548	0.0143354	0.062469	-1.13022	5.53021	osr1;zic2a;her1;wnt11;lhx1a
regulation of Wnt signaling pathway involved in dorsal/ventral axis specification (GO:2000053)	1/10	0.0850758	0.156227	0.105697	0.195359	-2.23922	5.5179	wnt8a
glomerular epithelial cell development (GO:0072310)	2/25	0.0204446	0.0674332	0.0300803	0.0997664	-1.39705	5.43457	kirrel3l;foxc1a
regulation of signal transduction (GO:0009966)	6/182	0.00569526	0.0283453	0.0118078	0.053811	-1.05064	5.42985	dusp6;foxc1a;csf1rb;llgl2;dact2;zic2a
cell migration involved in heart development (GO:0060973)	1/13	0.109166	0.179537	0.132551	0.219839	-2.44607	5.41776	gata5
peripheral nervous system neuron axonogenesis (GO:0048936)	1/12	0.101207	0.172394	0.12369	0.211584	-2.35747	5.40001	notch1a
mesenchyme development (GO:0060485)	2/27	0.0236465	0.0767225	0.0343451	0.111435	-1.4412	5.39663	fgf8a;acvr1l
regulation of DNA binding (GO:0051101)	1/13	0.109166	0.179537	0.132551	0.219839	-2.42487	5.37081	id3
central nervous system development (GO:0007417)	8/266	0.00260319	0.0170781	0.00641084	0.0382727	-0.901912	5.36729	foxa3;fgf3;ddc;fgf8a;kirrel3l;wnt8a;acvr1l;wnt11
negative regulation of blood vessel morphogenesis (GO:2000181)	1/14	0.117055	0.181511	0.141324	0.220865	-2.49847	5.35949	ism1
glial cell differentiation (GO:0010001)	2/37	0.0423698	0.125845	0.058764	0.176292	-1.6901	5.34296	fgf3;fgf8a
peripheral nervous system development (GO:0007422)	2/34	0.0363069	0.110588	0.0509358	0.155942	-1.60676	5.3276	fgf3;fgf8a
ATP-dependent chromatin remodeling (GO:0043044)	1/15	0.124874	0.185448	0.150009	0.224259	-2.55878	5.32341	srcap
positive regulation of protein phosphorylation (GO:0001934)	6/152	0.00235917	0.0161888	0.00521071	0.0339579	-0.875464	5.29607	aplnrb;ndr2;lft1;ndr1;csf1rb;lft2
kidney development (GO:0001822)	4/94	0.00975066	0.0395996	0.0171611	0.0687597	-1.13641	5.26203	cenpf;etv5b;osr1;tbx16
notochord cell differentiation (GO:0060034)	1/14	0.117055	0.181511	0.141324	0.220865	-2.41509	5.18064	noto
negative regulation of defense response (GO:0031348)	1/14	0.117055	0.181511	0.141324	0.220865	-2.4116	5.17316	tnfaip8l2a
negative regulation of nucleic acid-templated transcription (GO:1903507)	5/117	0.00387108	0.0218603	0.00775919	0.0413593	-0.928603	5.15767	osr1;zic2a;her1;wnt11;lhx1a
negative regulation of cell growth (GO:0030308)	1/15	0.124874	0.185448	0.150009	0.224259	-2.47889	5.1572	wnt11
embryonic skeletal system morphogenesis (GO:0048704)	3/60	0.0161277	0.0563056	0.0256391	0.0904041	-1.24054	5.11998	vgll4l;chd7;pitx2
positive regulation of endothelial cell proliferation (GO:0001938)	1/16	0.132625	0.192178	0.158607	0.231512	-2.52668	5.10447	aplnrb
epithelial cell development (GO:0002064)	1/15	0.124874	0.185448	0.150009	0.224259	-2.43885	5.07389	sox32
positive regulation of actin filament bundle assembly (GO:0032233)	1/13	0.109166	0.179537	0.132551	0.219839	-2.28617	5.06362	wnt11
nucleosome organization (GO:0034728)	3/36	0.00392621	0.0218603	0.00701705	0.0404882	-0.913368	5.06013	zgc:113984;srcap;zgc:194989
regulation of stress fiber assembly (GO:0051492)	1/10	0.0850758	0.156227	0.105697	0.195359	-2.03344	5.01083	wnt11
retinoic acid receptor signaling pathway (GO:0048384)	1/14	0.117055	0.181511	0.141324	0.220865	-2.32515	4.9877	pitx2
endothelial cell development (GO:0001885)	1/15	0.124874	0.185448	0.150009	0.224259	-2.37799	4.94729	sox32
regulation of double-strand break repair via homologous recombination (GO:0010569)	1/15	0.124874	0.185448	0.150009	0.224259	-2.35104	4.89121	rtel1
DNA duplex unwinding (GO:0032508)	1/14	0.117055	0.181511	0.141324	0.220865	-2.25876	4.84529	rtel1
renal system development (GO:0072001)	2/36	0.040309	0.120927	0.0561103	0.169181	-1.50296	4.82627	cenpf;osr1
mRNA stabilization (GO:0048255)	1/14	0.117055	0.181511	0.141324	0.220865	-2.23806	4.8009	hnrnpa0b
protein monoubiquitination (GO:0006513)	1/14	0.117055	0.181511	0.141324	0.220865	-2.21868	4.75931	klhl22
regulation of macroautophagy (GO:0016241)	1/13	0.109166	0.179537	0.132551	0.219839	-2.13633	4.73174	scocb
positive regulation of DNA repair (GO:0045739)	1/14	0.117055	0.181511	0.141324	0.220865	-2.19447	4.70739	eya3
mRNA destabilization (GO:0061157)	1/14	0.117055	0.181511	0.141324	0.220865	-2.18503	4.68713	cth1
positive regulation of NF-kappaB transcription factor activity (GO:0051092)	1/13	0.109166	0.179537	0.132551	0.219839	-2.08707	4.62262	bcl10
stem cell differentiation (GO:0048863)	3/72	0.026038	0.0818143	0.0400083	0.12571	-1.24254	4.53302	fgf8a;osr1;tbx16
DNA-templated transcription, termination (GO:0006353)	1/11	0.0931769	0.164576	0.114739	0.203261	-1.87277	4.44456	pcf11
GPI anchor metabolic process (GO:0006505)	1/18	0.147922	0.204895	0.175546	0.244291	-2.32382	4.44098	notum1a
protein processing (GO:0016485)	2/42	0.0532374	0.134104	0.0726521	0.177778	-1.50403	4.4113	cpe;cpn1
regulation of axon guidance (GO:1902667)	1/15	0.124874	0.185448	0.150009	0.224259	-2.11392	4.39789	zswim5
regulation of cartilage development (GO:0061035)	1/14	0.117055	0.181511	0.141324	0.220865	-2.04269	4.3818	sox32
pectoral fin development (GO:0033339)	2/41	0.0509914	0.131404	0.0697955	0.177778	-1.46696	4.36583	foxc1a;osr1
endothelial cell differentiation (GO:0045446)	1/18	0.147922	0.204895	0.175546	0.244291	-2.28229	4.36161	sox32
motile cilium assembly (GO:0044458)	1/13	0.109166	0.179537	0.132551	0.219839	-1.96769	4.3582	llgl2
Schwann cell development (GO:0014044)	1/16	0.132625	0.192178	0.158607	0.231512	-2.15706	4.35776	chd7
cardiac ventricle development (GO:0003231)	1/13	0.109166	0.179537	0.132551	0.219839	-1.9523	4.32412	fgf8a
dorsal aorta development (GO:0035907)	1/15	0.124874	0.185448	0.150009	0.224259	-2.0754	4.31776	notch1a
positive regulation of programmed cell death (GO:0043068)	2/40	0.0487809	0.131404	0.0669773	0.177309	-1.42837	4.31427	dusp6;bnip3
spliceosomal snRNP assembly (GO:0000387)	1/17	0.140307	0.197091	0.167119	0.235863	-2.18817	4.29738	prpf8
myotube differentiation (GO:0014902)	1/14	0.117055	0.181511	0.141324	0.220865	-2.00214	4.29481	kirrel3l
regulation of cell growth (GO:0001558)	1/16	0.132625	0.192178	0.158607	0.231512	-2.11553	4.27386	wnt11
negative regulation of nervous system development (GO:0051961)	1/15	0.124874	0.185448	0.150009	0.224259	-2.05411	4.27347	notch1a
thymus development (GO:0048538)	1/19	0.15547	0.210944	0.183888	0.252371	-2.28618	4.25528	gata5
mRNA polyadenylation (GO:0006378)	1/15	0.124874	0.185448	0.150009	0.224259	-2.03172	4.22689	pcf11
peptide metabolic process (GO:0006518)	3/52	0.0109631	0.0430591	0.0179418	0.0714084	-0.936508	4.22667	cpe;ide;cpn1
cell differentiation in spinal cord (GO:0021515)	2/40	0.0487809	0.131404	0.0669773	0.177309	-1.3963	4.21741	notch1a;lhx1a
negative regulation of response to external stimulus (GO:0032102)	1/16	0.132625	0.192178	0.158607	0.231512	-2.08589	4.21398	tnfaip8l2a
regulation of neuron differentiation (GO:0045664)	2/45	0.0601796	0.13441	0.0814421	0.182311	-1.48376	4.17	fgf3;id3
aorta development (GO:0035904)	1/16	0.132625	0.192178	0.158607	0.231512	-2.0574	4.15642	notch1a
regulation of cell migration (GO:0030334)	4/113	0.0181073	0.0617718	0.0305064	0.100621	-1.03414	4.14838	fgf3;fgf8a;llgl2;wnt11
nucleosome assembly (GO:0006334)	2/22	0.0160169	0.0562476	0.0241188	0.085708	-0.999722	4.13296	zgc:113984;zgc:194989
negative regulation of neuron differentiation (GO:0045665)	1/17	0.140307	0.197091	0.167119	0.235863	-2.06775	4.06088	id3
determination of digestive tract left/right asymmetry (GO:0071907)	1/14	0.117055	0.181511	0.141324	0.220865	-1.89301	4.06072	pitx2
response to retinoic acid (GO:0032526)	1/17	0.140307	0.197091	0.167119	0.235863	-2.06671	4.05886	mespaa
axis elongation (GO:0003401)	2/41	0.0509914	0.131404	0.0697955	0.177778	-1.36056	4.04915	wnt11;tbx16
regulation of gene expression (GO:0010468)	8/315	0.0071271	0.0322339	0.0162599	0.0669458	-0.817704	4.04261	fubp1;sox32;gata6;wnt8a;mapk12b;snai1a;sebox;zgc:171775
neuroepithelial cell differentiation (GO:0060563)	1/14	0.117055	0.181511	0.141324	0.220865	-1.86098	3.99202	wnt11
negative regulation of gene expression (GO:0010629)	5/154	0.0120461	0.0458737	0.0222625	0.0805497	-0.900175	3.97789	osr1;zic2a;her1;wnt11;lhx1a
RNA polyadenylation (GO:0043631)	1/16	0.132625	0.192178	0.158607	0.231512	-1.96894	3.97772	pcf11
neuron differentiation (GO:0030182)	5/162	0.0147222	0.0526297	0.0268176	0.0925438	-0.939878	3.96478	fgf3;fgf8a;wnt8a;id3;wnt11
regulation of transmembrane receptor protein serine/threonine kinase signaling pathway (GO:0090092)	1/15	0.124874	0.185448	0.150009	0.224259	-1.90266	3.95839	acvr1l
mesodermal cell fate specification (GO:0007501)	1/6	0.0519453	0.131404	0.0686069	0.177309	-1.32868	3.92966	noto
mitotic spindle checkpoint (GO:0071174)	1/12	0.101207	0.172394	0.12369	0.211584	-1.70769	3.91162	klhl22
regulation of neurogenesis (GO:0050767)	3/74	0.0279439	0.087343	0.0427271	0.13355	-1.09302	3.91034	notch1a;fgf3;her1
regulation of release of sequestered calcium ion into cytosol (GO:0051279)	1/15	0.124874	0.185448	0.150009	0.224259	-1.87747	3.90597	aplnrb
chromatin assembly (GO:0031497)	2/21	0.0146451	0.0526297	0.0222534	0.0805497	-0.922952	3.89823	zgc:113984;zgc:194989
spindle assembly checkpoint (GO:0071173)	1/12	0.101207	0.172394	0.12369	0.211584	-1.69929	3.89238	klhl22
positive regulation of response to DNA damage stimulus (GO:2001022)	1/17	0.140307	0.197091	0.167119	0.235863	-1.97855	3.88572	eya3
regulation of apoptotic process (GO:0042981)	9/386	0.00758624	0.033548	0.0181205	0.0716421	-0.793384	3.87284	dusp6;fgf3;nme2a;ndr2;lft1;ndr1;csf1rb;lft2;wnt11
ventral spinal cord interneuron differentiation (GO:0021514)	1/17	0.140307	0.197091	0.167119	0.235863	-1.97161	3.87209	notch1a
regulation of T cell activation (GO:0050863)	1/14	0.117055	0.181511	0.141324	0.220865	-1.80331	3.8683	tnfaip8l2a
protein-DNA complex assembly (GO:0065004)	2/24	0.0189176	0.0630941	0.0280337	0.0940231	-0.966257	3.83378	zgc:113984;zgc:194989
neural tube formation (GO:0001841)	1/15	0.124874	0.185448	0.150009	0.224259	-1.83588	3.81945	zic2a
cortical actin cytoskeleton organization (GO:0030866)	1/20	0.162951	0.216182	0.192147	0.257779	-2.06093	3.73915	llgl2
regulation of transcription from RNA polymerase II promoter (GO:0006357)	14/778	0.00945421	0.0394697	0.0274641	0.0940231	-0.79321	3.69739	ets2;ndr2;foxc1a;ndr1;acvr1l;foxa3;foxa2;msgn1;etv5b;sox32;nr5a1b;gata6;gata5;osr1
skin development (GO:0043588)	1/17	0.140307	0.197091	0.167119	0.235863	-1.87239	3.67722	llgl2
RNA phosphodiester bond hydrolysis (GO:0090501)	1/13	0.109166	0.179537	0.132551	0.219839	-1.6591	3.67473	pcf11
exocrine pancreas development (GO:0031017)	2/45	0.0601796	0.13441	0.0814421	0.182311	-1.30416	3.66524	notch1a;nup54
amyloid-beta metabolic process (GO:0050435)	1/6	0.0519453	0.131404	0.0686069	0.177309	-1.23744	3.6598	ide
peptidyl-proline hydroxylation to 4-hydroxy-L-proline (GO:0018401)	1/8	0.068657	0.141828	0.0873384	0.182311	-1.36206	3.64845	p4ha2
establishment of mitotic spindle orientation (GO:0000132)	1/18	0.147922	0.204895	0.175546	0.244291	-1.89612	3.62362	wnt11
positive regulation of apoptotic process (GO:0043065)	2/48	0.0674127	0.141828	0.0905413	0.187563	-1.33674	3.60509	dusp6;bcl10
cell differentiation in hindbrain (GO:0021533)	1/12	0.101207	0.172394	0.12369	0.211584	-1.5703	3.59691	lhx1a
epidermis development (GO:0008544)	1/18	0.147922	0.204895	0.175546	0.244291	-1.86844	3.57073	llgl2
animal organ regeneration (GO:0031100)	1/23	0.185002	0.234492	0.21643	0.277868	-2.10422	3.55064	ide
transcription from RNA polymerase II promoter (GO:0006366)	2/50	0.0723863	0.145504	0.0967663	0.187563	-1.34967	3.54387	pcf11;lhx1a
pancreas regeneration (GO:1990798)	1/21	0.170366	0.221106	0.200323	0.261691	-1.99333	3.5278	ide
regulation of Notch signaling pathway (GO:0008593)	2/50	0.0723863	0.145504	0.0967663	0.187563	-1.34187	3.52341	foxc1a;llgl2
dorsal convergence (GO:0060030)	1/17	0.140307	0.197091	0.167119	0.235863	-1.78538	3.50634	acvr1l
protein dephosphorylation (GO:0006470)	2/50	0.0723863	0.145504	0.0967663	0.187563	-1.33484	3.50493	dusp6;eya3
regulation of canonical Wnt signaling pathway (GO:0060828)	3/83	0.0374114	0.113374	0.0560698	0.169181	-1.06617	3.50321	wnt8a;notum1a;wnt11
semicircular canal morphogenesis (GO:0048752)	1/18	0.147922	0.204895	0.175546	0.244291	-1.80901	3.45713	jag1b
posterior lateral line development (GO:0048916)	2/49	0.0698848	0.142881	0.0936385	0.187563	-1.28112	3.40893	fgf3;llgl2
primitive erythrocyte differentiation (GO:0060319)	1/20	0.162951	0.216182	0.192147	0.257779	-1.847	3.35102	chd7
negative regulation of cell development (GO:0010721)	1/17	0.140307	0.197091	0.167119	0.235863	-1.70093	3.34048	notch1a
positive regulation of canonical Wnt signaling pathway (GO:0090263)	1/21	0.170366	0.221106	0.200323	0.261691	-1.88303	3.33259	wnt8a
cardiac muscle tissue development (GO:0048738)	2/49	0.0698848	0.142881	0.0936385	0.187563	-1.23962	3.29851	aplnrb;gata5
auditory receptor cell differentiation (GO:0042491)	1/17	0.140307	0.197091	0.167119	0.235863	-1.6702	3.28014	jag1b
response to cadmium ion (GO:0046686)	1/16	0.132625	0.192178	0.158607	0.231512	-1.60165	3.23571	gadd45ba
skeletal system development (GO:0001501)	4/137	0.0336196	0.102928	0.0542149	0.165134	-0.952243	3.23062	fgf3;fgf8a;chd7;acvr1l
positive regulation of BMP signaling pathway (GO:0030513)	1/20	0.162951	0.216182	0.192147	0.257779	-1.77483	3.22008	gata6
wound healing (GO:0042060)	1/19	0.15547	0.210944	0.183888	0.252371	-1.72536	3.21141	pax7a
regulation of angiogenesis (GO:0045765)	2/55	0.08531	0.156227	0.112831	0.203261	-1.30313	3.20762	aplnrb;ism1
endothelial cell migration (GO:0043542)	1/17	0.140307	0.197091	0.167119	0.235863	-1.6303	3.20177	sox32
type B pancreatic cell development (GO:0003323)	1/21	0.170366	0.221106	0.200323	0.261691	-1.8014	3.18813	ide
ventricular system development (GO:0021591)	1/21	0.170366	0.221106	0.200323	0.261691	-1.79946	3.1847	cenpf
mitotic spindle assembly checkpoint (GO:0007094)	1/12	0.101207	0.172394	0.12369	0.211584	-1.38944	3.18264	klhl22
vasculogenesis (GO:0001570)	2/50	0.0723863	0.145504	0.0967663	0.187563	-1.20627	3.16734	aplnrb;tbx16
organic substance transport (GO:0071702)	1/20	0.162951	0.216182	0.192147	0.257779	-1.73875	3.15462	abca1b
posterior lateral line neuromast primordium migration (GO:0048920)	1/20	0.162951	0.216182	0.192147	0.257779	-1.73269	3.14363	fgf3
synaptic transmission, glutamatergic (GO:0035249)	1/23	0.185002	0.234492	0.21643	0.277868	-1.83909	3.10327	als2a
DNA geometric change (GO:0032392)	1/14	0.117055	0.181511	0.141324	0.220865	-1.44657	3.10306	rtel1
modification-dependent protein catabolic process (GO:0019941)	2/53	0.08006	0.15418	0.106324	0.195911	-1.22316	3.08846	rnf213b;ube2l3a
neural crest cell migration (GO:0001755)	3/93	0.0496063	0.131404	0.072931	0.177778	-1.02726	3.08552	foxc1a;chd7;fscn1a
positive regulation of multicellular organismal process (GO:0051240)	1/19	0.15547	0.210944	0.183888	0.252371	-1.64832	3.06803	lhx1a
neuromast primordium migration (GO:0048883)	1/21	0.170366	0.221106	0.200323	0.261691	-1.67472	2.96393	fgf3
pronephros morphogenesis (GO:0072114)	1/22	0.177716	0.228165	0.208417	0.269318	-1.71108	2.95601	tbx16
positive regulation of gene expression (GO:0010628)	4/146	0.0409474	0.122228	0.065096	0.177309	-0.923063	2.94962	sox32;wnt8a;wnt11;lhx1a
establishment of mitotic spindle localization (GO:0040001)	1/21	0.170366	0.221106	0.200323	0.261691	-1.65672	2.93207	wnt11
primitive hemopoiesis (GO:0060215)	2/56	0.0879732	0.160612	0.116123	0.205106	-1.20217	2.92214	ndr1;chd7
dopaminergic neuron differentiation (GO:0071542)	1/19	0.15547	0.210944	0.183888	0.252371	-1.56669	2.91608	id3
camera-type eye morphogenesis (GO:0048593)	1/20	0.162951	0.216182	0.192147	0.257779	-1.60366	2.90954	pitx2
positive regulation of nervous system development (GO:0051962)	1/21	0.170366	0.221106	0.200323	0.261691	-1.6354	2.89434	fgf3
peptidyl-proline hydroxylation (GO:0019511)	1/9	0.0769027	0.148579	0.0965638	0.187563	-1.11038	2.84836	p4ha2
negative regulation of MAPK cascade (GO:0043409)	1/13	0.109166	0.179537	0.132551	0.219839	-1.27332	2.82026	dusp6
nervous system development (GO:0007399)	5/210	0.039183	0.118143	0.0663032	0.177309	-0.863139	2.79615	fgf3;fgf8a;wnt8a;fgf17;wnt11
aminoglycan biosynthetic process (GO:0006023)	1/17	0.140307	0.197091	0.167119	0.235863	-1.4105	2.77011	chs1
positive regulation of angiogenesis (GO:0045766)	1/24	0.192223	0.240581	0.224362	0.283781	-1.67591	2.76375	aplnrb
determination of ventral identity (GO:0048264)	1/22	0.177716	0.228165	0.208417	0.269318	-1.5939	2.75357	acvr1l
positive regulation of cell development (GO:0010720)	1/20	0.162951	0.216182	0.192147	0.257779	-1.51474	2.74821	fgf3
glandular epithelial cell development (GO:0002068)	1/22	0.177716	0.228165	0.208417	0.269318	-1.5519	2.681	ide
negative regulation of DNA recombination (GO:0045910)	1/12	0.101207	0.172394	0.12369	0.211584	-1.1495	2.63304	rtel1
protein maturation (GO:0051604)	2/39	0.0466066	0.131404	0.0641986	0.177309	-0.858705	2.6328	cpe;cpn1
positive regulation of developmental process (GO:0051094)	1/20	0.162951	0.216182	0.192147	0.257779	-1.44298	2.61801	lhx1a
exocrine system development (GO:0035272)	2/45	0.0601796	0.13441	0.0814421	0.182311	-0.922044	2.59133	notch1a;nup54
myeloid cell differentiation (GO:0030099)	3/101	0.0605835	0.134455	0.0878581	0.182757	-0.922958	2.58773	gata6;gata5;tbx16
intra-Golgi vesicle-mediated transport (GO:0006891)	1/26	0.206474	0.25468	0.23999	0.296634	-1.62881	2.56957	copz2
axonogenesis (GO:0007409)	4/156	0.0500704	0.131404	0.0784262	0.178024	-0.849609	2.54401	notch1a;als2a;efnb2a;efnb2b
negative regulation of MAP kinase activity (GO:0043407)	1/14	0.117055	0.181511	0.141324	0.220865	-1.16275	2.49422	dusp4
regulation of vesicle-mediated transport (GO:0060627)	2/49	0.0698848	0.142881	0.0936385	0.187563	-0.931687	2.47913	llgl2;wnt11
mRNA 3'-end processing (GO:0031124)	1/22	0.177716	0.228165	0.208417	0.269318	-1.41934	2.45201	pcf11
negative regulation of cell differentiation (GO:0045596)	1/17	0.140307	0.197091	0.167119	0.235863	-1.24628	2.44758	llgl2
embryonic viscerocranium morphogenesis (GO:0048703)	3/105	0.0664624	0.141828	0.095769	0.187563	-0.900378	2.44103	fscn1a;zic2a;pitx2
posterior lateral line neuromast development (GO:0048919)	1/25	0.19938	0.247463	0.232216	0.288818	-1.51011	2.43511	llgl2
negative regulation of transcription, DNA-templated (GO:0045892)	6/296	0.0483807	0.131404	0.0848069	0.182311	-0.800338	2.42395	sox32;osr1;zic2a;her1;wnt11;lhx1a
ncRNA transcription (GO:0098781)	1/10	0.0850758	0.156227	0.105697	0.195359	-0.981372	2.41831	chd7
central nervous system neuron differentiation (GO:0021953)	2/61	0.101646	0.172394	0.132934	0.219839	-1.05743	2.41757	notch1a;lhx1a
fin development (GO:0033333)	2/62	0.104448	0.176644	0.136361	0.220865	-1.06488	2.40565	foxc1a;osr1
Wnt signaling pathway (GO:0016055)	3/100	0.0591538	0.13441	0.0859259	0.182311	-0.84861	2.39954	wnt8a;dact2;wnt11
skeletal system morphogenesis (GO:0048705)	1/25	0.19938	0.247463	0.232216	0.288818	-1.48329	2.39186	fgf8a
positive regulation of vasculature development (GO:1904018)	1/24	0.192223	0.240581	0.224362	0.283781	-1.44869	2.38904	aplnrb
positive regulation of neurogenesis (GO:0050769)	1/30	0.234232	0.278559	0.270316	0.324054	-1.64389	2.38601	fgf3
melanosome transport (GO:0032402)	1/30	0.234232	0.278559	0.270316	0.324054	-1.61788	2.34826	rab27b
positive regulation of cysteine-type endopeptidase activity involved in apoptotic process (GO:0043280)	1/26	0.206474	0.25468	0.23999	0.296634	-1.4764	2.32913	bcl10
regulation of protein kinase activity (GO:0045859)	1/23	0.185002	0.234492	0.21643	0.277868	-1.376	2.32184	wnt11
cell projection assembly (GO:0030031)	1/26	0.206474	0.25468	0.23999	0.296634	-1.4651	2.31131	llgl2
regulation of response to external stimulus (GO:0032101)	1/24	0.192223	0.240581	0.224362	0.283781	-1.39742	2.30449	efnb2a
pharyngeal system development (GO:0060037)	1/24	0.192223	0.240581	0.224362	0.283781	-1.39397	2.2988	fgf8a
cellular response to organic substance (GO:0071310)	2/61	0.101646	0.172394	0.132934	0.219839	-1.00255	2.29209	mapk12b;zgc:171775
activin receptor signaling pathway (GO:0032924)	1/15	0.124874	0.185448	0.150009	0.224259	-1.0962	2.2806	acvr1ba
protein homooligomerization (GO:0051260)	1/27	0.213506	0.26227	0.247687	0.304257	-1.4709	2.2712	acvr1l
striated muscle tissue development (GO:0014706)	2/65	0.112976	0.181511	0.146756	0.224259	-1.04115	2.27032	aplnrb;dnajb6a
positive regulation of DNA metabolic process (GO:0051054)	1/21	0.170366	0.221106	0.200323	0.261691	-1.25917	2.22849	eya3
negative regulation of multicellular organismal process (GO:0051241)	1/24	0.192223	0.240581	0.224362	0.283781	-1.35037	2.2269	llgl2
base-excision repair (GO:0006284)	1/25	0.19938	0.247463	0.232216	0.288818	-1.37827	2.22252	huwe1
peptide catabolic process (GO:0043171)	1/15	0.124874	0.185448	0.150009	0.224259	-1.04975	2.18395	ide
myelination (GO:0042552)	1/35	0.267575	0.31018	0.306544	0.356054	-1.65074	2.17626	chd7
spinal cord motor neuron differentiation (GO:0021522)	1/30	0.234232	0.278559	0.270316	0.324054	-1.47891	2.14656	notch1a
mitochondrial transmembrane transport (GO:1990542)	1/17	0.140307	0.197091	0.167119	0.235863	-1.09061	2.14188	ucp3
embryonic hemopoiesis (GO:0035162)	2/66	0.115858	0.181511	0.150258	0.224259	-0.993327	2.14101	ndr1;acvr1l
morphogenesis of an epithelium (GO:0002009)	2/68	0.121677	0.185448	0.15731	0.231512	-1.00658	2.12024	wnt11;lhx1a
melanosome localization (GO:0032400)	1/32	0.247747	0.291151	0.285027	0.336287	-1.51555	2.11472	rab27b
positive regulation of neuron differentiation (GO:0045666)	1/28	0.220476	0.269009	0.255306	0.312331	-1.39527	2.1096	fgf3
intrinsic apoptotic signaling pathway (GO:0097193)	1/34	0.261024	0.303174	0.299444	0.349156	-1.55939	2.09448	diabloa
sensory organ development (GO:0007423)	3/108	0.0710367	0.14474	0.101888	0.195359	-0.776118	2.05249	fgf3;fgf8a;wnt8a
regulation of inflammatory response (GO:0050727)	1/31	0.241019	0.284928	0.277709	0.330263	-1.43999	2.04893	tnfaip8l2a
fin regeneration (GO:0031101)	2/71	0.130536	0.192178	0.168003	0.236551	-0.998601	2.03326	jag1b;acvr1ba
non-canonical Wnt signaling pathway (GO:0035567)	1/29	0.227385	0.275352	0.262849	0.320901	-1.36133	2.01629	wnt11
establishment of melanosome localization (GO:0032401)	1/30	0.234232	0.278559	0.270316	0.324054	-1.36515	1.98143	rab27b
pigment granule transport (GO:0051904)	1/30	0.234232	0.278559	0.270316	0.324054	-1.36265	1.97781	rab27b
neuromuscular junction development (GO:0007528)	1/30	0.234232	0.278559	0.270316	0.324054	-1.35642	1.96876	als2a
type B pancreatic cell differentiation (GO:0003309)	1/30	0.234232	0.278559	0.270316	0.324054	-1.34509	1.95233	ide
mesenchymal cell differentiation (GO:0048762)	1/21	0.170366	0.221106	0.200323	0.261691	-1.08293	1.91657	snai1a
telomere maintenance (GO:0000723)	1/19	0.15547	0.210944	0.183888	0.252371	-1.02507	1.90796	rtel1
brain morphogenesis (GO:0048854)	1/28	0.220476	0.269009	0.255306	0.312331	-1.25478	1.89719	ndr2
organonitrogen compound catabolic process (GO:1901565)	1/25	0.19938	0.247463	0.232216	0.288818	-1.14229	1.84199	ide
actin filament bundle assembly (GO:0051017)	1/36	0.274069	0.316478	0.313573	0.362797	-1.40821	1.82275	fscn1a
regulation of cell death (GO:0010941)	1/34	0.261024	0.303174	0.299444	0.349156	-1.35442	1.81919	bnip3
regulation of smoothened signaling pathway (GO:0008589)	1/33	0.254415	0.297815	0.292272	0.342802	-1.26134	1.72651	zic2a
protein oligomerization (GO:0051259)	1/32	0.247747	0.291151	0.285027	0.336287	-1.20482	1.68114	acvr1l
negative regulation of T cell activation (GO:0050868)	1/14	0.117055	0.181511	0.141324	0.220865	-0.762186	1.63498	tnfaip8l2a
muscle cell differentiation (GO:0042692)	1/33	0.254415	0.297815	0.292272	0.342802	-1.16087	1.58898	fgf8a
cardiovascular system development (GO:0072358)	2/76	0.145614	0.204064	0.186087	0.254802	-0.823806	1.58731	foxc1a;acvr1l
heart jogging (GO:0003146)	1/36	0.274069	0.316478	0.313573	0.362797	-1.22144	1.581	acvr1l
mRNA metabolic process (GO:0016071)	1/31	0.241019	0.284928	0.277709	0.330263	-1.10478	1.57197	pcf11
positive regulation of nucleic acid-templated transcription (GO:1903508)	3/114	0.0805959	0.154713	0.114578	0.203261	-0.623491	1.57014	sox32;wnt11;lhx1a
vesicle-mediated transport to the plasma membrane (GO:0098876)	1/24	0.192223	0.240581	0.224362	0.283781	-0.947257	1.56212	arf1
chromatin remodeling (GO:0006338)	1/39	0.293207	0.333418	0.33424	0.381532	-1.25775	1.5431	srcap
regulation of protein secretion (GO:0050708)	1/15	0.124874	0.185448	0.150009	0.224259	-0.74033	1.54022	llgl2
post-Golgi vesicle-mediated transport (GO:0006892)	1/34	0.261024	0.303174	0.299444	0.349156	-1.12007	1.50442	arf1
positive regulation of sequence-specific DNA binding transcription factor activity (GO:0051091)	1/37	0.280505	0.322661	0.320532	0.369416	-1.16966	1.48683	bcl10
retinal ganglion cell axon guidance (GO:0031290)	1/39	0.293207	0.333418	0.33424	0.381532	-1.20405	1.47722	ndr2
negative regulation of cell proliferation (GO:0008285)	1/39	0.293207	0.333418	0.33424	0.381532	-1.15944	1.42248	llgl2
positive regulation of MAP kinase activity (GO:0043406)	1/41	0.305687	0.341751	0.347674	0.390888	-1.19784	1.41967	gadd45ba
erythrocyte differentiation (GO:0030218)	2/81	0.161029	0.216182	0.204433	0.266478	-0.768999	1.40432	chd7;tbx16
vasculature development (GO:0001944)	2/79	0.154826	0.210944	0.197068	0.261691	-0.736326	1.37358	foxc1a;acvr1l
regulation of axonogenesis (GO:0050770)	1/40	0.299474	0.33797	0.340991	0.387018	-1.11336	1.3424	zswim5
erythrocyte development (GO:0048821)	1/38	0.286884	0.328733	0.32742	0.376628	-1.04534	1.3053	tbx16
neuromast development (GO:0048884)	1/44	0.323996	0.358196	0.367324	0.40685	-1.13974	1.28451	llgl2
convergent extension involved in gastrulation (GO:0060027)	2/79	0.154826	0.210944	0.197068	0.261691	-0.673287	1.25598	acvr1l;wnt11
regulation of RNA metabolic process (GO:0051252)	1/48	0.347664	0.380835	0.392615	0.430866	-1.16837	1.23441	hnrnpa0b
myeloid cell development (GO:0061515)	1/43	0.317947	0.35216	0.36084	0.40116	-1.04458	1.19696	tbx16
regulation of DNA repair (GO:0006282)	1/20	0.162951	0.216182	0.192147	0.257779	-0.655455	1.1892	eya3
dephosphorylation (GO:0016311)	1/50	0.359187	0.392019	0.404882	0.441892	-1.14411	1.17146	dusp6
regulation of nervous system development (GO:0051960)	1/41	0.305687	0.341751	0.347674	0.390888	-0.98803	1.17101	her1
sprouting angiogenesis (GO:0002040)	2/88	0.18307	0.233532	0.23043	0.288818	-0.689457	1.17062	rnf213b;efnb2a
rRNA metabolic process (GO:0016072)	1/41	0.305687	0.341751	0.347674	0.390888	-0.962522	1.14078	chd7
chordate embryonic development (GO:0043009)	3/165	0.180079	0.230209	0.240748	0.296955	-0.657611	1.12738	notch1a;fgf8a;chd7
embryonic epithelial tube formation (GO:0001838)	1/16	0.132625	0.192178	0.158607	0.231512	-0.556076	1.1234	zic2a
regulation of cell differentiation (GO:0045595)	1/48	0.347664	0.380835	0.392615	0.430866	-1.06317	1.12326	osr1
hematopoietic stem cell differentiation (GO:0060218)	1/47	0.341825	0.375819	0.386387	0.425597	-1.04382	1.1205	tbx16
response to metal ion (GO:0010038)	1/41	0.305687	0.341751	0.347674	0.390888	-0.922731	1.09362	gadd45ba
regulation of secretion by cell (GO:1903530)	1/39	0.293207	0.333418	0.33424	0.381532	-0.880069	1.07974	llgl2
mitochondrial transport (GO:0006839)	1/45	0.329992	0.36415	0.373743	0.413193	-0.966056	1.07105	ucp3
negative regulation of intracellular signal transduction (GO:1902532)	1/42	0.311844	0.346687	0.35429	0.396088	-0.901098	1.05001	aplnrb
proteolysis (GO:0006508)	3/158	0.164854	0.218221	0.222026	0.283781	-0.573783	1.03436	cpe;ide;cpn1
histone modification (GO:0016570)	1/42	0.311844	0.346687	0.35429	0.396088	-0.884667	1.03086	eya3
positive regulation of intracellular signal transduction (GO:1902533)	2/101	0.224985	0.273	0.279151	0.331318	-0.686583	1.02419	csf1rb;wnt11
regulation of nucleic acid-templated transcription (GO:1903506)	4/194	0.0939138	0.165388	0.140008	0.220865	-0.43217	1.02224	sox32;gata6;snai1a;sebox
negative regulation of signal transduction (GO:0009968)	3/161	0.171331	0.221876	0.230013	0.288818	-0.568516	1.00295	foxc1a;csf1rb;notum1a
lipid transport (GO:0006869)	1/50	0.359187	0.392019	0.404882	0.441892	-0.963943	0.986993	abca1b
transcription, DNA-templated (GO:0006351)	1/51	0.364872	0.397498	0.410924	0.447667	-0.959835	0.967713	lhx1a
cilium assembly (GO:0060271)	4/216	0.125424	0.185801	0.182362	0.252371	-0.462877	0.96096	cenpf;notch1a;fgf8a;llgl2
definitive hemopoiesis (GO:0060216)	1/53	0.376093	0.408976	0.422825	0.459794	-0.921106	0.900767	sox32
regulation of ERK1 and ERK2 cascade (GO:0070372)	2/111	0.257689	0.301057	0.316553	0.365536	-0.643028	0.871948	dusp6;csf1rb
phosphorylation (GO:0016310)	2/99	0.218478	0.267826	0.271646	0.324995	-0.557351	0.847771	acvr1l;wnt11
cellular response to cytokine stimulus (GO:0071345)	1/56	0.392556	0.425328	0.440233	0.476985	-0.853012	0.797632	csf1rb
transmembrane receptor protein tyrosine kinase signaling pathway (GO:0007169)	2/128	0.31332	0.34768	0.379003	0.418235	-0.65517	0.760344	efnb2a;efnb2b
neurogenesis (GO:0022008)	1/59	0.408586	0.438716	0.45712	0.4926	-0.815543	0.729954	notch1a
cellular protein catabolic process (GO:0044257)	1/40	0.299474	0.33797	0.340991	0.387018	-0.588219	0.709231	ide
apoptotic process (GO:0006915)	1/57	0.397947	0.430388	0.445919	0.482271	-0.752843	0.693698	diabloa
Golgi to plasma membrane transport (GO:0006893)	1/30	0.234232	0.278559	0.270316	0.324054	-0.468303	0.679715	arf1
epiboly (GO:0090504)	1/59	0.408586	0.438716	0.45712	0.4926	-0.744795	0.66663	fscn1a
canonical Wnt signaling pathway (GO:0060070)	1/55	0.387117	0.420198	0.434489	0.471618	-0.698267	0.662676	wnt8a
cellular protein modification process (GO:0006464)	3/183	0.220794	0.269009	0.289932	0.341399	-0.437023	0.660134	dusp6;acvr1l;wnt11
positive regulation of kinase activity (GO:0033674)	1/75	0.48724	0.512116	0.539021	0.567541	-0.889054	0.639229	csf1rb
positive regulation of transcription, DNA-templated (GO:0045893)	6/403	0.148432	0.205124	0.23178	0.288818	-0.325359	0.620665	sox32;nr5a1b;gata6;gata5;wnt11;lhx1a
skeletal muscle organ development (GO:0060538)	1/63	0.429308	0.457673	0.478854	0.515092	-0.724775	0.612856	dnajb6a
regulation of cellular macromolecule biosynthetic process (GO:2000112)	4/207	0.112036	0.181511	0.164531	0.235863	-0.269646	0.590238	sox32;gata6;snai1a;sebox
negative regulation of cellular process (GO:0048523)	2/87	0.179894	0.230209	0.226699	0.28613	-0.337495	0.578936	llgl2;wnt11
activation of protein kinase activity (GO:0032147)	1/76	0.491795	0.515995	0.543713	0.570469	-0.769966	0.546441	gadd45ba
convergent extension (GO:0060026)	2/123	0.297008	0.337099	0.360842	0.40116	-0.448638	0.544644	wnt11;tbx16
cytoskeleton organization (GO:0007010)	1/70	0.463848	0.491861	0.514836	0.547874	-0.687856	0.528409	llgl2
cortical cytoskeleton organization (GO:0030865)	1/30	0.234232	0.278559	0.270316	0.324054	-0.347951	0.505031	llgl2
regulation of kinase activity (GO:0043549)	2/78	0.151743	0.209216	0.193398	0.258875	-0.253934	0.47881	csf1rb;wnt11
Rab protein signal transduction (GO:0032482)	1/83	0.522573	0.540686	0.575258	0.598308	-0.693617	0.450152	rab27b
neuropeptide signaling pathway (GO:0007218)	1/67	0.449307	0.477289	0.499727	0.534654	-0.562336	0.449896	agrp
proteolysis involved in cellular protein catabolic process (GO:0051603)	1/80	0.509616	0.530961	0.562012	0.587603	-0.660595	0.445306	ide
vesicle organization (GO:0016050)	1/82	0.518292	0.537188	0.570887	0.594799	-0.64611	0.424634	als2a
neuron development (GO:0048666)	2/135	0.336014	0.370112	0.404067	0.441892	-0.388412	0.423603	fgf3;chd7
positive regulation of macromolecule metabolic process (GO:0010604)	1/27	0.213506	0.26227	0.247687	0.304257	-0.273978	0.423046	wnt8a
response to lipid (GO:0033993)	1/73	0.478007	0.503299	0.529494	0.558495	-0.570038	0.420761	mespaa
protein ubiquitination (GO:0016567)	2/161	0.417941	0.447152	0.492583	0.528879	-0.472428	0.412153	huwe1;klhl22
cellular protein localization (GO:0034613)	4/273	0.223227	0.271419	0.306553	0.356054	-0.264453	0.396564	arf1;rab27b;copz2;wnt11
cilium organization (GO:0044782)	3/208	0.279894	0.322581	0.359225	0.400855	-0.310264	0.395072	cenpf;notch1a;fgf8a
negative regulation of cell communication (GO:0010648)	1/73	0.478007	0.503299	0.529494	0.558495	-0.499101	0.368401	csf1rb
retrograde vesicle-mediated transport, Golgi to ER (GO:0006890)	1/31	0.241019	0.284928	0.277709	0.330263	-0.258766	0.368192	copz2
negative regulation of signaling (GO:0023057)	1/73	0.478007	0.503299	0.529494	0.558495	-0.493831	0.364511	csf1rb
positive regulation of phosphorylation (GO:0042327)	1/87	0.53932	0.555128	0.592304	0.611774	-0.545005	0.336511	csf1rb
intracellular protein transport (GO:0006886)	3/261	0.40746	0.438716	0.501101	0.535165	-0.333796	0.299686	arf1;rab27b;copz2
endosomal transport (GO:0016197)	1/86	0.535189	0.551827	0.588107	0.608492	-0.475336	0.297149	als2a
negative regulation of programmed cell death (GO:0043069)	3/258	0.400336	0.432189	0.493443	0.528879	-0.294842	0.269914	fgf3;csf1rb;wnt11
positive regulation of transferase activity (GO:0051347)	1/80	0.509616	0.530961	0.562012	0.587603	-0.399734	0.26946	csf1rb
protein transport (GO:0015031)	3/263	0.412196	0.441797	0.506174	0.539618	-0.302829	0.268384	arf1;rab27b;copz2
protein polyubiquitination (GO:0000209)	1/101	0.593467	0.607719	0.646802	0.663473	-0.46484	0.242541	huwe1
regulation of nucleobase-containing compound metabolic process (GO:0019219)	1/32	0.247747	0.291151	0.285027	0.336287	-0.165228	0.230551	hnrnpa0b
skeletal muscle tissue development (GO:0007519)	1/103	0.600667	0.612989	0.653975	0.668533	-0.440441	0.224499	dnajb6a
Golgi vesicle transport (GO:0048193)	1/125	0.67197	0.677645	0.723958	0.730073	-0.514941	0.204711	copz2
neuron projection morphogenesis (GO:0048812)	1/121	0.660021	0.667852	0.71237	0.720822	-0.491777	0.204325	als2a
axon development (GO:0061564)	1/102	0.597083	0.610375	0.650407	0.666026	-0.392908	0.202622	als2a
transmembrane transport (GO:0055085)	1/114	0.63806	0.646727	0.690921	0.700306	-0.450024	0.202206	ucp3
vesicle-mediated transport (GO:0016192)	2/232	0.611048	0.621457	0.688634	0.699175	-0.410118	0.202016	arf1;sft2d1
embryo development ending in birth or egg hatching (GO:0009792)	1/125	0.67197	0.677645	0.723958	0.730073	-0.473512	0.188241	chd7
positive regulation of ERK1 and ERK2 cascade (GO:0070374)	1/105	0.607741	0.619149	0.661003	0.674562	-0.375761	0.187131	csf1rb
negative regulation of transcription from RNA polymerase II promoter (GO:0000122)	2/199	0.527672	0.545018	0.606248	0.625095	-0.27871	0.178173	sox32;osr1
negative regulation of response to stimulus (GO:0048585)	1/73	0.478007	0.503299	0.529494	0.558495	-0.228708	0.168816	csf1rb
regulation of cell cycle (GO:0051726)	3/270	0.428677	0.457673	0.523724	0.55634	-0.192742	0.163263	etv5b;gadd45ba;id3
negative regulation of apoptotic process (GO:0043066)	3/277	0.444995	0.473551	0.540936	0.568555	-0.199434	0.16148	fgf3;csf1rb;wnt11
regulation of cell proliferation (GO:0042127)	2/189	0.500147	0.523838	0.578276	0.600401	-0.215403	0.149243	llgl2;zic2a
plasma membrane bounded cell projection assembly (GO:0120031)	3/210	0.2847	0.326858	0.364757	0.404758	-0.118598	0.148996	cenpf;notch1a;fgf8a
DNA repair (GO:0006281)	1/141	0.71573	0.720558	0.765866	0.771032	-0.409004	0.136792	huwe1
positive regulation of transcription from RNA polymerase II promoter (GO:0045944)	3/332	0.565563	0.581138	0.663019	0.675464	-0.205232	0.116968	nr5a1b;gata6;gata5
Ras protein signal transduction (GO:0007265)	1/157	0.753682	0.756215	0.801466	0.805514	-0.370372	0.104736	rab27b
ubiquitin-dependent protein catabolic process (GO:0006511)	2/191	0.505733	0.528761	0.583983	0.605274	-0.111811	0.0762266	rnf213b;ube2l3a
regulation of cell development (GO:0060284)	1/41	0.305687	0.341751	0.347674	0.390888	-0.050816	0.0602269	her1
chemical synaptic transmission (GO:0007268)	1/195	0.824818	0.826202	0.86596	0.867413	-0.165367	0.0318484	als2a
protein phosphorylation (GO:0006468)	2/301	0.748408	0.752188	0.815728	0.81847	-0.072801	0.0210982	acvr1l;wnt11
regulation of mitotic cell cycle (GO:0007346)	1/250	0.893153	0.893153	0.924298	0.924298	-0.0540607	0.00610869	etv5b
regulation of cellular component organization (GO:0051128)	1/42	0.311844	0.346687	0.35429	0.396088	0.125445	-0.146175	wnt11
protein modification by small protein conjugation (GO:0032446)	1/96	0.574897	0.589714	0.628221	0.645521	0.348613	-0.19298	huwe1
cell morphogenesis involved in neuron differentiation (GO:0048667)	1/82	0.518292	0.537188	0.570887	0.594799	0.312985	-0.205699	als2a
positive regulation of MAPK cascade (GO:0043410)	1/111	0.628222	0.637838	0.681251	0.692857	0.5414	-0.251676	csf1rb
actin filament bundle organization (GO:0061572)	1/40	0.299474	0.33797	0.340991	0.387018	0.255072	-0.307547	fscn1a
organelle assembly (GO:0070925)	3/307	0.512638	0.533179	0.610546	0.628441	1.03064	-0.688658	cenpf;notch1a;fgf8a

## Sheet: GOBP_identified
Term	Overlap	P-value	Adjusted P-value	Old P-value	Old Adjusted P-value	Z-score	Combined Score	Genes
regulation of nucleic acid-templated transcription (GO:1903506)	4/194	5.73084e-06	0.000111751	0.000103529	0.00221414	-2.32439	28.0545	sp5l;sox3;sox2;sox19a
pineal gland development (GO:0021982)	1/6	0.00389415	0.0168747	0.0093304	0.0419868	-4.84861	26.9015	sox2
regulation of cellular macromolecule biosynthetic process (GO:2000112)	4/207	7.40802e-06	0.00012382	0.00013247	0.00221414	-2.12479	25.1	sp5l;sox3;sox2;sox19a
positive regulation of sequence-specific DNA binding transcription factor activity (GO:0051091)	3/37	1.64578e-06	4.34524e-05	1.79636e-05	0.0011367	-1.84131	24.5213	sox3;sox2;sox19a
regulation of neutrophil migration (GO:1902622)	1/9	0.00583598	0.0189612	0.0133045	0.0462495	-4.69938	24.1723	cxcr4b
regulation of granulocyte chemotaxis (GO:0071622)	1/7	0.00454182	0.0171417	0.0106567	0.0429944	-4.43647	23.9322	cxcr4b
cell migration involved in sprouting angiogenesis (GO:0002042)	1/7	0.00454182	0.0171417	0.0106567	0.0429944	-4.07974	22.0078	cxcr4a
regulation of neutrophil chemotaxis (GO:0090022)	1/9	0.00583598	0.0189612	0.0133045	0.0462495	-4.22381	21.7261	cxcr4b
regulation of mesodermal cell differentiation (GO:1905770)	1/6	0.00389415	0.0168747	0.0093304	0.0419868	-3.72372	20.6603	eve1
otic placode formation (GO:0043049)	2/24	0.00010678	0.00156166	0.000527374	0.00771285	-2.25385	20.6109	sox3;msx1b
rostrocaudal neural tube patterning (GO:0021903)	1/7	0.00454182	0.0171417	0.0106567	0.0429944	-3.41893	18.4432	cdx4
otic vesicle formation (GO:0030916)	2/28	0.000146028	0.00170853	0.000703742	0.00906501	-2.07724	18.3456	sox3;msx1b
midbrain-hindbrain boundary morphogenesis (GO:0021555)	1/10	0.00648247	0.0189612	0.0146259	0.0462495	-3.62324	18.2562	gbx1
anterior/posterior axis specification (GO:0009948)	2/30	0.000167925	0.00174955	0.000801218	0.00906501	-2.04738	17.7958	foxd5;cdx4
protein stabilization (GO:0050821)	1/10	0.00648247	0.0189612	0.0146259	0.0462495	-3.52392	17.7558	szl
regulation of mesodermal cell fate specification (GO:0042661)	1/9	0.00583598	0.0189612	0.0133045	0.0462495	-3.45033	17.7475	eve1
somite rostral/caudal axis specification (GO:0032525)	1/11	0.00712858	0.0203425	0.0159457	0.0480922	-3.54289	17.5148	foxd5
regulation of canonical Wnt signaling pathway involved in neural plate anterior/posterior pattern formation (GO:0060827)	1/6	0.00389415	0.0168747	0.0093304	0.0419868	-2.99507	16.6175	gbx1
induction of positive chemotaxis (GO:0050930)	1/12	0.00777431	0.0206726	0.0172638	0.0480922	-3.3843	16.4373	cxcr4b
dorsal/ventral pattern formation (GO:0009953)	4/129	1.12903e-06	4.34524e-05	2.17969e-05	0.0011367	-1.18143	16.1786	eve1;szl;msx1b;axin2
sympathetic nervous system development (GO:0048485)	1/10	0.00648247	0.0189612	0.0146259	0.0462495	-3.1546	15.8949	cxcr4a
positive regulation of positive chemotaxis (GO:0050927)	1/12	0.00777431	0.0206726	0.0172638	0.0480922	-3.18615	15.4749	cxcr4b
neural tube patterning (GO:0021532)	1/10	0.00648247	0.0189612	0.0146259	0.0462495	-3.03361	15.2853	cdx4
generation of neurons (GO:0048699)	4/145	1.80126e-06	4.34524e-05	3.40943e-05	0.0011367	-1.09781	14.5208	sox3;sox2;cxcr4b;sox19a
regulation of organ morphogenesis (GO:2000027)	1/10	0.00648247	0.0189612	0.0146259	0.0462495	-2.81038	14.1605	eve1
regulation of neuron death (GO:1901214)	1/15	0.00970915	0.0227194	0.0212085	0.0505683	-3.04926	14.1324	msx1b
regulation of gene expression (GO:0010468)	5/315	1.08948e-06	4.34524e-05	3.88617e-05	0.0011367	-1.00676	13.8226	sp5l;sox3;cdx4;sox2;sox19a
regulation of transcription, DNA-templated (GO:0006355)	6/665	1.85694e-06	4.34524e-05	0.00011951	0.00221414	-1.03811	13.6995	foxd5;sp5l;sox3;cdx4;sox2;sox19a
embryonic axis specification (GO:0000578)	1/15	0.00970915	0.0227194	0.0212085	0.0505683	-2.92321	13.5482	foxd5
cell chemotaxis (GO:0060326)	2/31	0.000179441	0.00174955	0.000852266	0.00906501	-1.53594	13.2485	cxcr4a;cxcr4b
retinoic acid receptor signaling pathway (GO:0048384)	1/14	0.00906459	0.022565	0.0198953	0.0505683	-2.74195	12.8965	cdx4
sensory organ morphogenesis (GO:0090596)	1/14	0.00906459	0.022565	0.0198953	0.0505683	-2.665	12.5345	sox2
second-messenger-mediated signaling (GO:0019932)	2/48	0.000432583	0.00361516	0.00195212	0.0175691	-1.61048	12.4744	cxcr4a;cxcr4b
determination of dorsal identity (GO:0048263)	1/13	0.00841964	0.0218911	0.0185804	0.0494069	-2.54542	12.1599	szl
regulation of cell fate specification (GO:0042659)	1/15	0.00970915	0.0227194	0.0212085	0.0505683	-2.5514	11.825	eve1
mesoderm formation (GO:0001707)	1/21	0.0135684	0.0293982	0.0290541	0.0629506	-2.42063	10.4087	sp5l
fin regeneration (GO:0031101)	2/71	0.000944986	0.00650372	0.00411586	0.0300972	-1.49027	10.3788	sox2;msx1b
neuron differentiation (GO:0030182)	3/162	0.000140562	0.00170853	0.00121324	0.0118291	-1.16142	10.3016	sox3;sox2;sox19a
calcium-mediated signaling (GO:0019722)	2/52	0.00050777	0.00396061	0.00227352	0.0190001	-1.35246	10.259	cxcr4a;cxcr4b
blood vessel endothelial cell migration (GO:0043534)	1/20	0.0129261	0.0290838	0.0277506	0.0624388	-2.33715	10.1631	cxcr4a
posterior lateral line neuromast primordium migration (GO:0048920)	1/20	0.0129261	0.0290838	0.0277506	0.0624388	-2.33276	10.144	cxcr4b
neuromast primordium migration (GO:0048883)	1/21	0.0135684	0.0293982	0.0290541	0.0629506	-2.32905	10.0149	cxcr4b
inner ear receptor cell differentiation (GO:0060113)	1/22	0.0142102	0.030229	0.0303561	0.0645756	-2.31895	9.86433	sox2
nervous system development (GO:0007399)	3/210	0.000301992	0.00271793	0.00252488	0.019694	-1.18701	9.62083	sox3;sox2;sox19a
regulation of canonical Wnt signaling pathway (GO:0060828)	2/83	0.0012884	0.00793383	0.00554082	0.0360153	-1.36597	9.08967	gbx1;szl
mesoderm morphogenesis (GO:0048332)	1/26	0.0167738	0.0344304	0.0355477	0.0729664	-2.12627	8.69207	sp5l
regulation of extent of cell growth (GO:0061387)	1/12	0.00777431	0.0206726	0.0172638	0.0480922	-1.74808	8.49032	cxcr4b
regulation of inflammatory response (GO:0050727)	1/31	0.0199696	0.0359864	0.0420012	0.0755909	-2.15313	8.42636	cxcr4b
inner ear receptor cell development (GO:0060119)	1/26	0.0167738	0.0344304	0.0355477	0.0729664	-2.042	8.34757	sox2
regulation of axon extension (GO:0030516)	1/31	0.0199696	0.0359864	0.0420012	0.0755909	-2.11288	8.26884	cxcr4b
muscle cell development (GO:0055001)	1/30	0.0193312	0.0359864	0.0407137	0.0755909	-2.03342	8.02396	cxcr4a
anterior/posterior pattern specification (GO:0009952)	2/89	0.00147937	0.00824219	0.00632696	0.0370127	-1.22847	8.00489	sp5l;cdx4
regulation of neuron apoptotic process (GO:0043523)	1/32	0.0206076	0.0359864	0.0432871	0.0755909	-2.00802	7.79532	msx1b
negative regulation of BMP signaling pathway (GO:0030514)	1/32	0.0206076	0.0359864	0.0432871	0.0755909	-1.9962	7.74944	szl
epithelial cell differentiation (GO:0030855)	1/35	0.0225193	0.0375944	0.0471353	0.0783659	-2.02647	7.68717	cxcr4a
neuron migration (GO:0001764)	1/30	0.0193312	0.0359864	0.0407137	0.0755909	-1.93227	7.62479	cxcr4b
embryonic viscerocranium morphogenesis (GO:0048703)	2/105	0.00205059	0.00999665	0.00865691	0.0419868	-1.22173	7.56207	msx1b;cxcr4a
central nervous system development (GO:0007417)	3/266	0.000602759	0.00440767	0.00488346	0.0336097	-1.01732	7.54238	sox3;sox2;sox19a
striated muscle cell differentiation (GO:0051146)	1/32	0.0206076	0.0359864	0.0432871	0.0755909	-1.92714	7.48134	cxcr4a
non-canonical Wnt signaling pathway (GO:0035567)	1/29	0.0186924	0.0359864	0.0394246	0.0755909	-1.79488	7.14298	szl
Wnt signaling pathway (GO:0016055)	2/100	0.00186246	0.00947428	0.00789281	0.0419754	-1.13478	7.13307	sp5l;szl
regulation of cellular pH (GO:0030641)	1/36	0.0231558	0.0375944	0.0484148	0.0783659	-1.86236	7.01273	cxcr4b
positive regulation of cytosolic calcium ion concentration (GO:0007204)	2/87	0.00141429	0.00824219	0.00605952	0.0370127	-1.06866	7.0116	cxcr4a;cxcr4b
regulation of anatomical structure morphogenesis (GO:0022603)	1/47	0.0301318	0.042993	0.0623855	0.0890134	-1.97722	6.92455	gbx1
regulation of intracellular pH (GO:0051453)	1/37	0.0237919	0.0375944	0.0496928	0.0783659	-1.84925	6.91324	cxcr4b
peripheral nervous system development (GO:0007422)	1/34	0.0218825	0.0375944	0.0458541	0.0783659	-1.78001	6.80331	sox3
regulation of transcription from RNA polymerase II promoter (GO:0006357)	4/778	0.00122627	0.00793383	0.0165255	0.0480922	-1.01194	6.78382	foxd5;sp5l;cdx4;sox2
regulation of cytosolic calcium ion concentration (GO:0051480)	2/94	0.00164823	0.0087656	0.0070189	0.0391053	-1.05316	6.74871	cxcr4a;cxcr4b
retinal ganglion cell axon guidance (GO:0031290)	1/39	0.0250629	0.0375944	0.0522439	0.0783659	-1.82933	6.74356	cxcr4b
response to molecule of bacterial origin (GO:0002237)	1/28	0.0180533	0.0358006	0.0381339	0.0755909	-1.62885	6.53891	cxcr4b
regulation of developmental growth (GO:0048638)	1/28	0.0180533	0.0358006	0.0381339	0.0755909	-1.62744	6.53324	cxcr4b
mesoderm development (GO:0007498)	1/38	0.0244276	0.0375944	0.0509691	0.0783659	-1.75827	6.52678	sp5l
negative regulation of transmembrane receptor protein serine/threonine kinase signaling pathway (GO:0090101)	1/38	0.0244276	0.0375944	0.0509691	0.0783659	-1.72204	6.39227	szl
negative regulation of cellular response to growth factor stimulus (GO:0090288)	1/39	0.0250629	0.0375944	0.0522439	0.0783659	-1.68135	6.19808	szl
embryonic cranial skeleton morphogenesis (GO:0048701)	2/156	0.00445655	0.0171417	0.01822	0.0494069	-1.11797	6.05198	msx1b;cxcr4a
regulation of axonogenesis (GO:0050770)	1/40	0.0256979	0.0380589	0.0535171	0.0792596	-1.60698	5.88371	cxcr4b
regulation of embryonic development (GO:0045995)	1/38	0.0244276	0.0375944	0.0509691	0.0783659	-1.54414	5.73191	gbx1
ameboidal-type cell migration (GO:0001667)	2/171	0.00532846	0.0189612	0.0216104	0.0505683	-1.0721	5.61213	cxcr4a;cxcr4b
eye morphogenesis (GO:0048592)	1/39	0.0250629	0.0375944	0.0522439	0.0783659	-1.50477	5.54714	sox2
endocrine system development (GO:0035270)	1/42	0.0269666	0.0394387	0.0560588	0.081986	-1.52673	5.5163	sox2
determination of dorsal/ventral asymmetry (GO:0048262)	1/35	0.0225193	0.0375944	0.0471353	0.0783659	-1.44587	5.48474	szl
somite development (GO:0061053)	1/49	0.0313953	0.0437291	0.0649052	0.0904036	-1.55161	5.37026	cxcr4a
posterior lateral line development (GO:0048916)	1/49	0.0313953	0.0437291	0.0649052	0.0904036	-1.53545	5.31435	cxcr4b
vasculogenesis (GO:0001570)	1/50	0.0320264	0.0439183	0.0661627	0.0906664	-1.47252	5.06722	cxcr4a
canonical Wnt signaling pathway (GO:0060070)	1/55	0.0351764	0.0467686	0.0724268	0.0962947	-1.41552	4.73829	szl
cell morphogenesis (GO:0000902)	1/47	0.0301318	0.042993	0.0623855	0.0890134	-1.34425	4.70778	cxcr4a
notochord development (GO:0030903)	1/59	0.0376896	0.049547	0.0774101	0.101764	-1.41017	4.62305	sp5l
negative regulation of canonical Wnt signaling pathway (GO:0090090)	1/51	0.0326572	0.0439183	0.0674186	0.0906664	-1.33626	4.57225	szl
regulation of BMP signaling pathway (GO:0030510)	1/69	0.0439462	0.0565022	0.0897605	0.115406	-1.29347	4.04183	szl
striated muscle cell development (GO:0055002)	1/76	0.0483034	0.0607688	0.0983148	0.123686	-1.30938	3.96776	cxcr4a
response to lipopolysaccharide (GO:0032496)	1/51	0.0326572	0.0439183	0.0674186	0.0906664	-1.15605	3.95566	cxcr4b
pronephros development (GO:0048793)	1/79	0.0501652	0.0617823	0.101958	0.12557	-1.30967	3.91909	cdx4
negative regulation of Wnt signaling pathway (GO:0030178)	1/69	0.0439462	0.0565022	0.0897605	0.115406	-1.2417	3.88004	szl
regulation of macromolecule metabolic process (GO:0060255)	1/102	0.0643274	0.0745179	0.129442	0.149948	-1.36083	3.7338	cdx4
kidney development (GO:0001822)	1/94	0.0594237	0.070228	0.119972	0.141785	-1.20027	3.38843	cdx4
cell migration involved in gastrulation (GO:0042074)	1/79	0.0501652	0.0617823	0.101958	0.12557	-1.10717	3.31314	cxcr4a
sprouting angiogenesis (GO:0002040)	1/88	0.0557303	0.0679213	0.112807	0.137483	-1.14335	3.30111	cxcr4a
pancreas development (GO:0031016)	1/93	0.058809	0.0702108	0.118782	0.141785	-1.10397	3.12805	cdx4
myofibril assembly (GO:0030239)	1/89	0.0563468	0.0679647	0.114005	0.137511	-1.07444	3.09034	cxcr4a
response to lipid (GO:0033993)	1/73	0.0464383	0.0590573	0.0946578	0.12038	-0.975273	2.99373	cxcr4b
eye development (GO:0001654)	1/117	0.0734583	0.084261	0.146946	0.168556	-1.06802	2.78865	sox2
actomyosin structure organization (GO:0031032)	1/98	0.0618785	0.0723978	0.124719	0.145921	-0.979846	2.7265	cxcr4a
axon guidance (GO:0007411)	1/141	0.0878969	0.0979423	0.174278	0.194196	-1.10971	2.69837	cxcr4b
embryonic organ development (GO:0048568)	1/150	0.0932577	0.101973	0.184317	0.201543	-1.11395	2.64273	sp5l
gastrulation (GO:0007369)	1/149	0.0926635	0.101973	0.183208	0.201543	-1.04273	2.48043	cxcr4a
neuron development (GO:0048666)	1/135	0.0843069	0.0957661	0.167522	0.190292	-0.97781	2.41841	sox2
axonogenesis (GO:0007409)	1/156	0.0968153	0.104883	0.190948	0.20686	-0.984516	2.29879	cxcr4b
organelle assembly (GO:0070925)	1/307	0.182217	0.187012	0.342293	0.351301	-1.2783	2.17638	cxcr4a
gland development (GO:0048732)	1/188	0.115573	0.124055	0.225476	0.242025	-0.957785	2.06676	sox2
epithelium development (GO:0060429)	1/139	0.0867017	0.0975394	0.172032	0.193536	-0.84163	2.05802	cxcr4a
negative regulation of transcription from RNA polymerase II promoter (GO:0000122)	1/199	0.121937	0.129697	0.237027	0.252111	-0.957835	2.01552	sox2
brain development (GO:0007420)	1/212	0.129404	0.135181	0.250474	0.261656	-0.965186	1.97363	cxcr4b
hemopoiesis (GO:0030097)	1/208	0.127113	0.133984	0.24636	0.259677	-0.920346	1.89838	cdx4
negative regulation of transcription, DNA-templated (GO:0045892)	1/296	0.176257	0.182496	0.33222	0.343981	-0.967469	1.67935	sox2
positive regulation of transcription from RNA polymerase II promoter (GO:0045944)	1/332	0.195615	0.199017	0.364667	0.371009	-0.906905	1.47971	sox2
regulation of apoptotic process (GO:0042981)	1/386	0.223866	0.225795	0.410616	0.414156	-0.822419	1.23092	msx1b
positive regulation of transcription, DNA-templated (GO:0045893)	1/403	0.232568	0.232568	0.424434	0.424434	-0.822307	1.19939	sox2

## Sheet: WikiPathways_sig_higher
Term	Overlap	P-value	Adjusted P-value	Old P-value	Old Adjusted P-value	Z-score	Combined Score	Genes
Cytoplasmic Ribosomal Proteins_WP324	11/79	1.9715e-07	1.02518e-05	9.87411e-06	0.000513454	-1.55468	24.0031	rpl5a;rpl4;rpl23a;rpl10;rpl15;rplp2;rpl6;rps23;rpl17;rpl28;uba52
IL-5 Signaling Pathway_WP1315	6/49	0.000259501	0.00337352	0.00230483	0.0299628	-2.17981	17.9982	rac1a;mapk14a;cdkn1bb;pim1;kras;crkl
IL-3 Signaling Pathway_WP1359	8/75	6.75552e-05	0.00117096	0.000960245	0.0166443	-1.57221	15.0972	rac1a;atf1;pak1;cish;mapk14a;kras;crkl;pxna
Heme Biosynthesis_WP1314	2/9	0.0110431	0.0957069	0.0301694	0.261468	-3.29232	14.835	uros;alas1
EGFR1 Signaling Pathway_WP1323	11/135	3.92309e-05	0.00102	0.000857371	0.0166443	-1.44304	14.6411	cebpb;rac1a;atf1;pak1;pitpnaa;hat1;mapk14a;krt8;kras;crkl;pxna
Noncanonical Wnt Pathway_WP215	8/135	0.00344681	0.0358469	0.026089	0.261468	-1.29674	7.35288	rac1a;sp5l;pak1;axin2;map3k7;gpc4;fzd9b;krt92
IL-6 Signaling Pathway_WP1322	5/81	0.0164791	0.107851	0.0649389	0.372626	-1.63231	6.7017	cebpb;rac1a;mapk14a;map3k7;pxna
T Cell Receptor Signaling Pathway_WP1345	5/84	0.0190035	0.107851	0.0730895	0.372626	-1.5023	5.95383	cebpb;pak1;cish;crkl;pxna
Signaling of Hepatocyte Growth Factor Receptor_WP444	3/30	0.0171215	0.107851	0.049658	0.368888	-1.32256	5.3794	pak1;crkl;pxna
IL-2 Signaling Pathway_WP1319	4/59	0.0228146	0.107851	0.0739132	0.372626	-1.30293	4.92552	cish;mapk14a;kras;crkl
BMP signaling pathway_WP211	4/66	0.0327441	0.141891	0.099975	0.433225	-1.39589	4.7726	msx3;msx1b;pcca;rpl15
Cell cycle_WP1393	5/86	0.0208202	0.107851	0.0788248	0.372626	-1.20795	4.67699	cdc14b;cdkn1bb;smc1a;ccna1;skp2
Alpha6-Beta4 Integrin Signaling Pathway_WP1329	3/46	0.0517743	0.192304	0.126544	0.470019	-1.41558	4.19133	rac1a;ywhah;pak1
Exercise-induced Circadian Regulation_WP562	3/46	0.0517743	0.192304	0.126544	0.470019	-1.12854	3.34146	cebpb;tob1a;gstp1
p38 MAPK Signaling Pathway_WP1363	2/33	0.121846	0.331875	0.222871	0.619246	-1.34888	2.8394	mapk14a;map3k7
Keap1-Nrf2_WP1332	1/13	0.213511	0.382847	0.303401	0.619246	-1.70662	2.63514	cebpb
NLR Proteins_WP1360	1/9	0.153173	0.331875	0.227423	0.619246	-1.2614	2.36662	map3k7
ERK1 - ERK2 MAPK cascade_WP402	5/126	0.0819577	0.273353	0.237609	0.619246	-0.773116	1.93399	cebpb;atf1;mapk14a;map3k7;atf4a
Toll-like receptor signaling pathway_WP1384	3/65	0.116327	0.331875	0.248261	0.619246	-0.827553	1.78036	rac1a;mapk14a;map3k7
Mitochondrial LC-Fatty Acid Beta-Oxidation_WP498	1/13	0.213511	0.382847	0.303401	0.619246	-1.0994	1.69754	hadhaa
Nuclear receptors in lipid metabolism and toxicity_WP1326	1/16	0.255933	0.403288	0.355514	0.619246	-1.23517	1.68334	cyp26a1
Cholesterol Biosynthesis_WP1387	1/16	0.255933	0.403288	0.355514	0.619246	-1.13612	1.54835	fdps
Transformation Growth Factor (TGF) beta Receptor Signaling Pathway_WP1367	5/127	0.0841087	0.273353	0.242424	0.619246	-0.622438	1.54094	nfya;mapk14a;axin2;map3k7;vdrb
Integrin-mediated cell adhesion_WP1386	3/71	0.140926	0.331875	0.290164	0.619246	-0.732902	1.43614	rac1a;pak1;pxna
FAS pathway and Stress induction of HSP regulation_WP511	2/35	0.134156	0.331875	0.241869	0.619246	-0.637328	1.28023	pak1;map3k7
Wnt Signaling Pathway and Pluripotency_WP1344	3/72	0.145185	0.331875	0.297217	0.619246	-0.637369	1.22996	axin2;map3k7;gpc4
DNA Replication_WP451	2/36	0.140413	0.331875	0.251403	0.619246	-0.504124	0.989681	pold3;uba52
EPO Receptor Signaling_WP1336	1/20	0.308967	0.434224	0.419077	0.657305	-0.835786	0.981648	cish
MAPK Cascade_WP1343	1/27	0.392865	0.510725	0.515812	0.704359	-0.698713	0.652799	mapk14a
Androgen Receptor Signaling Pathway_WP1348	3/82	0.189862	0.382847	0.368021	0.619246	-0.373794	0.621043	gtf2f1;ywhah;pxna
Oxidative Stress_WP1372	1/28	0.403991	0.512379	0.528269	0.704359	-0.653071	0.59192	mapk14a
Kit Receptor Signaling Pathway_WP1341	2/46	0.205686	0.382847	0.346448	0.619246	-0.370115	0.585301	cish;crkl
Glycolysis and Gluconeogenesis_WP1356	2/47	0.212402	0.382847	0.355806	0.619246	-0.316614	0.490522	pgam1a;tpi1b
Adipogenesis_WP1331	3/92	0.237467	0.403288	0.437767	0.657305	-0.320654	0.461012	cebpb;cfd;cyp26a1
Canonical wnt signaling_WP566	5/152	0.146989	0.331875	0.369166	0.619246	-0.200415	0.384275	rac1a;sp5l;axin2;map3k7;fzd9b
Regulation of Actin Cytoskeleton_WP1380	3/101	0.28184	0.41461	0.498148	0.7001	-0.0315172	0.0399138	rac1a;pak1;kras
FGF signaling pathway_WP152	3/116	0.356904	0.488394	0.591246	0.749873	-0.0103782	0.0106925	gbx1;mapk14a;map3k7
G Protein Signaling Pathways_WP1371	1/61	0.676433	0.717847	0.801692	0.860001	0.0527483	-0.0206205	kras
IL-4 signaling Pathway_WP1376	1/45	0.564845	0.652709	0.697661	0.829792	0.167076	-0.0954344	mapk14a
Wnt Signaling Pathway_WP1349	2/52	0.246234	0.403288	0.40185	0.653006	0.0952285	-0.13346	rac1a;fzd9b
Estrogen Signaling_WP1330	1/61	0.676433	0.717847	0.801692	0.860001	0.392635	-0.153489	mapk14a
Insulin Signaling_WP1313	2/139	0.725468	0.739693	0.883768	0.901097	0.530018	-0.170103	mapk14a;map3k7
Electron Transport Chain_WP1339	1/91	0.814473	0.814473	0.910789	0.910789	0.855788	-0.17562	ndufb4
Oxidative phosphorylation_WP1335	1/51	0.610595	0.690238	0.741796	0.857187	0.356275	-0.175758	ndufb4
TNF-alpha NF-kB Signaling Pathway_WP1369	3/137	0.45964	0.555843	0.702132	0.829792	0.275858	-0.214428	ywhah;rpl4;rpl6
mRNA processing_WP467	2/120	0.648024	0.716962	0.826924	0.860001	0.509007	-0.220822	sf3b5;ptbp2a
Calcium Regulation in the Cardiac Cell_WP1365	3/119	0.371865	0.49582	0.60854	0.753431	0.244924	-0.242285	ywhaqb;ywhah;atp1b3a
MAPK Signaling Pathway_WP1337	4/203	0.511074	0.603996	0.786506	0.860001	0.52603	-0.353093	mapk14a;map3k7;atf4a;crkl
G1 to S cell cycle control_WP445	2/57	0.280242	0.41461	0.446366	0.657305	0.353268	-0.449393	cdkn1bb;ccna1
ErbB Signaling Pathway_WP1366	1/33	0.456642	0.555843	0.585982	0.749873	0.652876	-0.51176	cdkn1bb
Delta-Notch Signaling Pathway_WP1382	1/65	0.699546	0.727528	0.821618	0.860001	1.77168	-0.633064	skp2
Neural crest development_WP548	2/58	0.287037	0.41461	0.455057	0.657305	0.656716	-0.819675	msx3;msx1b

## Sheet: WikiPathways_sig_lower
Term	Overlap	P-value	Adjusted P-value	Old P-value	Old Adjusted P-value	Z-score	Combined Score	Genes
Nodal Signaling Pathway_WP341	12/77	3.53598e-12	7.42555e-11	1.38453e-08	2.90752e-07	-1.97586	52.0996	mixl1;foxa2;sox32;ndr2;lft1;gata5;pcdh8;lft2;acvr1ba;lhx1a;tbx16;noto
Model of Fgf and Wnt crosstalk in tailbud _WP4021	6/30	2.19697e-07	1.53788e-06	2.6146e-05	0.000183022	-2.05812	31.553	fgf3;fgf8a;fgf17;notum1a;wnt11;tbx16
FGF signaling pathway_WP152	11/116	6.71488e-09	7.05062e-08	6.10752e-06	6.4129e-05	-1.3213	24.8656	dusp6;etv5b;fgf3;fgf8a;sox32;fgf17;gata5;pcdh8;snai1a;tbx16;noto
Canonical wnt signaling_WP566	10/152	1.03723e-06	5.44546e-06	0.00032793	0.00172163	-1.61599	22.2666	dusp6;irx3a;etv5b;fgf3;jag1b;fgf8a;dact2;pitx2;lhx1a;drl
BMP signaling pathway_WP211	6/66	2.58277e-05	9.03971e-05	0.00131437	0.00460029	-1.66106	17.5475	gata6;gata5;id3;acvr1l;snai1a;glula
Noncanonical Wnt Pathway_WP215	9/135	3.2651e-06	1.37134e-05	0.000631133	0.00265076	-1.29674	16.3806	dusp6;etv5b;fgf3;fgf8a;dact2;wnt11;lhx1a;tbx16;noto
ERK1 - ERK2 MAPK cascade_WP402	7/126	0.000131617	0.000394852	0.00722299	0.021669	-1.33769	11.9531	dusp6;etv5b;fgf3;fgf8a;fgf17;her1;dusp4
Biogenic Amine Synthesis_WP154	1/13	0.109166	0.208407	0.219689	0.512607	-2.64215	5.85207	ddc
MAPK Signaling Pathway_WP1337	6/203	0.00951525	0.0249775	0.15341	0.4027	-0.994409	4.62884	dusp6;fgf3;fgf8a;fgf17;mapk12b;dusp4
Signal Transduction of S1P Receptor_WP1391	1/22	0.177716	0.311004	0.335239	0.586668	-1.79521	3.10134	mapk12b
Neural crest development_WP548	2/58	0.0933729	0.196083	0.283233	0.540717	-1.27044	3.01241	pax7a;zic2a
Regulation of Actin Cytoskeleton_WP1380	3/101	0.0605835	0.141361	0.273427	0.540717	-1.02479	2.87322	fgf3;fgf8a;fgf17
MAPK Cascade_WP1343	1/27	0.213506	0.320259	0.392033	0.633285	-1.68683	2.60462	mapk12b
Adipogenesis_WP1331	2/92	0.195856	0.316383	0.495838	0.743757	-1.01286	1.65134	gadd45ba;id3
Id Signaling Pathway_WP1374	1/46	0.335935	0.457913	0.567766	0.794169	-1.15741	1.26255	id3
Insulin Signaling_WP1313	2/139	0.348886	0.457913	0.718534	0.794169	-0.799777	0.842173	flot1b;mapk12b
IL-2 Signaling Pathway_WP1319	1/59	0.408586	0.504724	0.658312	0.794169	-0.770213	0.689381	ets2
Apoptosis_WP1351	1/69	0.459044	0.507365	0.715095	0.794169	-0.658362	0.512606	diabloa
Delta-Notch Signaling Pathway_WP1382	1/65	0.439396	0.507365	0.693582	0.794169	-0.559	0.459696	jag1b
mRNA processing_WP467	1/120	0.656967	0.689815	0.888667	0.915899	-0.688135	0.289101	prpf8
EGFR1 Signaling Pathway_WP1323	1/135	0.700046	0.700046	0.915899	0.915899	-0.547765	0.195338	eps15l1a

## Sheet: WikiPathways_identified
Term	Overlap	P-value	Adjusted P-value	Old P-value	Old Adjusted P-value	Z-score	Combined Score	Genes
Canonical wnt signaling_WP566	4/152	2.17381e-06	1.52167e-05	0.000271871	0.00190309	-1.8395	23.9853	sp5l;eve1;sox2;axin2
Noncanonical Wnt Pathway_WP215	3/135	8.18664e-05	0.000286532	0.00367064	0.0128472	-1.43528	13.5065	sp5l;eve1;axin2
Wnt Signaling Pathway and Pluripotency_WP1344	2/72	0.000971629	0.00226713	0.0140176	0.0327076	-1.45755	10.1104	sox2;axin2
Neural crest development_WP548	1/58	0.0370619	0.0589024	0.144168	0.227232	-1.71517	5.65177	msx1b
BMP signaling pathway_WP211	1/66	0.0420731	0.0589024	0.162309	0.227232	-1.70525	5.40283	msx1b
Transformation Growth Factor (TGF) beta Receptor Signaling Pathway_WP1367	1/127	0.0794999	0.0794999	0.290381	0.290381	-1.23804	3.13471	axin2
FGF signaling pathway_WP152	1/116	0.0728522	0.0794999	0.268579	0.290381	-1.17565	3.0794	gbx1
