# Supplementary material for: Zero-shot reconstruction of mutant spatial transcriptomes
Source: Patterns (N Y). 2026 Mar 31;7(6):101521. doi: 10.1016/j.patter.2026.101521 (PMC13280724; doi:10.1016/j.patter.2026.101521)
Supplement: Data S4. Statistical test of our identified ND genes across multiple methods used in Figures S20 and S21 [file mmc5.xlsx]

## Sheet: spaDE_log_df
Column1	Column2	Column3
ZENomix
	log2FC	neg_log10_padj
AXIN2	1.683134164176323	2.3237040187196523
CDX4	1.7224409636781963	1.4435529216929635
CXCR4A	2.567107676510734	9.405299243272895
CXCR4B	2.8244189822683463	8.036439882777744
EVE1	1.6248376717821815	1.0123255834207798
FOXD5	2.7436080108813217	4.613272134194988
GBX1	2.573474187310945	10.363354016811792
MSX1B	2.8945117714649626	5.092087235142879
SOX19A	3.426262250208552	8.410539466
SOX2	1.2929123818674226	3.8202102859316307
SOX3	3.112594667451492	9.147433193465245
SP5L	2.553992641384629	2.6360281392909255
SZL	3.4225223583698825	3.469767900833893
Tangram
	log2FC	neg_log10_padj
AXIN2	-21.72552425	15.076342601520413
CDX4	-38.94451491	2.689017381012023
CXCR4A	-132.9991562	17.80644689974636
CXCR4B	-121.4703038	13.826005256973618
EVE1	-74.46438118	4.880047088775067
FOXD5	-53.07233155	13.364012247577262
GBX1	-6.16006446	1.1784180411818366
MSX1B	-10.02301552	2.218724602934098
SOX19A	-105.8181586	12.150710284002262
SOX2	-30.49461176	14.137327013918473
SOX3	-131.9935037	14.341007712049464
SP5L	-80.36200267	16.372355971235397
SZL	6.559476217845409	2.4075645500296634
spaGE
	log2FC	neg_log10_padj
AXIN2	1.422259624	3.361694826
CDX4	1.707648426	1.456050513
CXCR4A	3.661672357	24.83768223
CXCR4B	3.93784586	19.38290636
EVE1	1.44609083	0.981994296
FOXD5	3.099440331	11.8274022
GBX1	2.645733013	6.967546274
MSX1B	3.185877892	5.545212402
SOX19A	4.701549422	18.9383705
SOX2	1.901619294	8.772532536
SOX3	4.508453624	17.84420829
SP5L	1.488425352	4.498280045
SZL	3.634316853	5.142780555
conventional DE
	log2FC	neg_log10_padj
AXIN2	0.852436076	8.056966037
CDX4	0.353497502	1.010140068
CXCR4A	1.444278671	39.79834813
CXCR4B	1.066956556	23.23563901
EVE1	0.63950492	1.818798966
FOXD5	1.270864655	11.9166554
GBX1	0.836478774	7.715589622
MSX1B	1.010708125	8.409631545
SOX19A	1.329701832	30.48239296
SOX2	0.458566754	2.062385856
SOX3	1.202329704	18.86911285
SP5L	0.674592641	3.804258571
SZL	2.237672155	22.6976499
